# Supplementary material for: Gene expression dysregulation domains are not a specific feature of Down syndrome
Source: Nat Commun. 2019 Jun 6;10:2489. doi: 10.1038/s41467-019-10129-9 (PMC6554309; doi:10.1038/s41467-019-10129-9)
Supplement: Supplementary file 4 — Supplementary Data 1 [file 41467_2019_10129_MOESM4_ESM.xlsx]

## Sheet: Read me
DESeq2 analysis of differential gene expression
Samples:
4 WT MEFs
5 Dp1Tyb MEFs
Columns	Meaning
ensembl_gene_id	Gene ID in Ensembl
mgi_symbol	Gene symbol in MGI
chromosome_name	Name of chromosome on which gene is located
start_position	Start position of gene
end_position	End position of gene
strand	Direction of gene on forward (1) or reverse (-1) DNA strand
baseMean	Average of the normalized counts taken over all 9 samples
log2FoldChange	Log2 fold change between Dp1Tyb and WT samples
FoldChange	Fold change between Dp1Tyb and WT samples
lfcSE	Standard error of the log2FoldChange estimate
stat	Wald statistic
pvalue	Wald test p-value
padj	Benjamini-Hochberg adjusted p-value
NA, not applicable

## Sheet: Dp1Tyb MEFs DESeq2 output
ensembl_gene_id	mgi_symbol	chromosome_name	start_position	end_position	strand	BaseMean	log2FoldChange	FoldChange	lfcSE	stat	pvalue	padj
ENSMUSG00000102693	4933401J01Rik	1	3073253	3074322	1	0	NA	NA	NA	NA	NA	NA
ENSMUSG00000064842	Gm26206	1	3102016	3102125	1	0	NA	NA	NA	NA	NA	NA
ENSMUSG00000051951	Xkr4	1	3205901	3671498	-1	35.4251	-0.208262	-1.1553	0.150144	-1.38709	0.165415	0.99985
ENSMUSG00000102851	Gm18956	1	3252757	3253236	1	0	NA	NA	NA	NA	NA	NA
ENSMUSG00000103377	Gm37180	1	3365731	3368549	-1	0	NA	NA	NA	NA	NA	NA
ENSMUSG00000104017	Gm37363	1	3375556	3377788	-1	0	NA	NA	NA	NA	NA	NA
ENSMUSG00000103025	Gm37686	1	3464977	3467285	-1	0.121651	0.0136642	1.00952	0.0215381	0.634418	0.525808	NA
ENSMUSG00000089699	Gm1992	1	3466587	3513553	1	0	NA	NA	NA	NA	NA	NA
ENSMUSG00000103201	Gm37329	1	3512451	3514507	-1	0	NA	NA	NA	NA	NA	NA
ENSMUSG00000103147	Gm7341	1	3531795	3532720	1	0	NA	NA	NA	NA	NA	NA
ENSMUSG00000103161	Gm38148	1	3592892	3595903	-1	0	NA	NA	NA	NA	NA	NA
ENSMUSG00000102331	Gm19938	1	3647309	3658904	-1	0.522217	-0.03089	-1.02164	0.0371934	-0.830525	0.406242	NA
ENSMUSG00000102348	Gm10568	1	3680155	3681788	1	0	NA	NA	NA	NA	NA	NA
ENSMUSG00000102592	Gm38385	1	3752010	3754360	1	0	NA	NA	NA	NA	NA	NA
ENSMUSG00000088333	Gm27396	1	3783876	3783933	-1	0	NA	NA	NA	NA	NA	NA
ENSMUSG00000102343	Gm37381	1	3905739	3986215	-1	0	NA	NA	NA	NA	NA	NA
ENSMUSG00000102948	Gm6101	1	4256234	4260519	-1	0	NA	NA	NA	NA	NA	NA
ENSMUSG00000025900	Rp1	1	4290846	4409241	-1	0.794177	0.00536555	1.00373	0.0554738	0.0967221	0.922947	NA
ENSMUSG00000104123	Gm37483	1	4363346	4364829	-1	0	NA	NA	NA	NA	NA	NA
ENSMUSG00000025902	Sox17	1	4490931	4497354	-1	0.110598	0.013354	1.0093	0.0212906	0.627226	0.530511	NA
ENSMUSG00000104238	Gm37587	1	4496551	4499558	1	0	NA	NA	NA	NA	NA	NA
ENSMUSG00000102269	Gm7357	1	4522905	4526737	1	0	NA	NA	NA	NA	NA	NA
ENSMUSG00000096126	Gm22307	1	4529017	4529123	1	0	NA	NA	NA	NA	NA	NA
ENSMUSG00000103003	Gm38076	1	4534837	4535286	-1	0	NA	NA	NA	NA	NA	NA
ENSMUSG00000104328	Gm37323	1	4583129	4586252	-1	0	NA	NA	NA	NA	NA	NA
ENSMUSG00000102735	Gm7369	1	4610471	4611406	1	0	NA	NA	NA	NA	NA	NA
ENSMUSG00000098104	Gm6085	1	4687934	4689403	-1	0.547787	0.00819752	1.0057	0.0414644	0.1977	0.84328	NA
ENSMUSG00000102175	Gm6119	1	4692219	4693424	-1	0.333452	0.00740839	1.00515	0.0319676	0.231747	0.816734	NA
ENSMUSG00000088000	Gm25493	1	4723277	4723379	-1	0	NA	NA	NA	NA	NA	NA
ENSMUSG00000103265	Gm2053	1	4735046	4735676	-1	0	NA	NA	NA	NA	NA	NA
ENSMUSG00000103922	Gm6123	1	4771131	4772199	1	0	NA	NA	NA	NA	NA	NA
ENSMUSG00000033845	Mrpl15	1	4773206	4785739	-1	844.798	0.0816245	1.05821	0.106969	0.763068	0.445423	0.99985
ENSMUSG00000102275	Gm37144	1	4778063	4779212	-1	5.39928	-0.0585189	-1.0414	0.116627	-0.50176	0.615836	NA
ENSMUSG00000025903	Lypla1	1	4807788	4848410	1	828.443	0.0287106	1.0201	0.0852069	0.336952	0.736153	0.99985
ENSMUSG00000104217	Gm37988	1	4807892	4886770	1	0	NA	NA	NA	NA	NA	NA
ENSMUSG00000033813	Tcea1	1	4857814	4897909	1	3811.93	0.0879436	1.06285	0.108163	0.813063	0.416182	0.99985
ENSMUSG00000062588	Gm6104	1	4880049	4880651	-1	1.34049	0.040599	1.02854	0.068116	0.596028	0.551157	NA
ENSMUSG00000103280	Gm37277	1	4905751	4906861	-1	0.210338	-4.06e-05	-1.00003	0.0241889	-0.00167973	0.99866	NA
ENSMUSG00000002459	Rgs20	1	4909576	5070285	-1	5.56902	-0.111236	-1.08015	0.111337	-0.9991	0.317746	NA
ENSMUSG00000091305	Gm17100	1	4927028	4927299	-1	0	NA	NA	NA	NA	NA	NA
ENSMUSG00000102653	Gm37079	1	4938576	4940710	-1	0	NA	NA	NA	NA	NA	NA
ENSMUSG00000085623	Gm16041	1	4970857	4976820	1	0.345149	-0.0143044	-1.00996	0.0324911	-0.440256	0.659752	NA
ENSMUSG00000091665	Gm17101	1	5063060	5064647	1	0	NA	NA	NA	NA	NA	NA
ENSMUSG00000033793	Atp6v1h	1	5070018	5162529	1	2373.07	0.0794862	1.05664	0.115428	0.68862	0.491062	0.99985
ENSMUSG00000104352	Gm7182	1	5276106	5277337	-1	0	NA	NA	NA	NA	NA	NA
ENSMUSG00000104046	Gm37567	1	5307739	5310017	1	0	NA	NA	NA	NA	NA	NA
ENSMUSG00000102907	Gm38264	1	5403547	5405578	1	0	NA	NA	NA	NA	NA	NA
ENSMUSG00000025905	Oprk1	1	5588466	5606131	1	1.27204	-0.084136	-1.06005	0.0655916	-1.28273	0.199588	NA
ENSMUSG00000103936	Gm36965	1	5617837	5618230	-1	0	NA	NA	NA	NA	NA	NA
ENSMUSG00000093015	Gm22463	1	5644645	5644745	-1	0	NA	NA	NA	NA	NA	NA
ENSMUSG00000103519	Gm37429	1	5842874	5844672	-1	0	NA	NA	NA	NA	NA	NA
ENSMUSG00000033774	Npbwr1	1	5913707	5917398	-1	1.00878	-0.020705	-1.01446	0.0582138	-0.355671	0.722087	NA
ENSMUSG00000103090	Gm19214	1	6048963	6050045	-1	0	NA	NA	NA	NA	NA	NA
ENSMUSG00000025907	Rb1cc1	1	6206197	6276648	1	2534.91	0.037124	1.02607	0.135769	0.273435	0.784519	0.99985
ENSMUSG00000090031	4732440D04Rik	1	6209866	6215293	-1	94.1155	0.0341339	1.02394	0.138055	0.247248	0.804716	0.99985
ENSMUSG00000087247	Fam150a	1	6359218	6394731	1	43.8135	0.0899808	1.06436	0.109731	0.820015	0.412208	0.99985
ENSMUSG00000103355	Gm2147	1	6380394	6381032	1	0	NA	NA	NA	NA	NA	NA
ENSMUSG00000102706	Gm7417	1	6382634	6383106	-1	0.5313	-0.0301061	-1.02109	0.0372134	-0.809013	0.418508	NA
ENSMUSG00000103845	Gm19026	1	6429655	6441296	-1	7.21838	0.00894366	1.00622	0.119319	0.074956	0.94025	NA
ENSMUSG00000033740	St18	1	6487231	6860940	1	2.98489	-0.0947476	-1.06788	0.098618	-0.960754	0.336676	NA
ENSMUSG00000103329	Gm37405	1	6861237	6864151	-1	0	NA	NA	NA	NA	NA	NA
ENSMUSG00000104385	Gm7449	1	6910560	6911222	1	0	NA	NA	NA	NA	NA	NA
ENSMUSG00000102135	Gm37108	1	6916559	6923588	1	5.58946	0.0869068	1.06209	0.121031	0.718055	0.472723	NA
ENSMUSG00000103282	Gm37275	1	6929759	6929788	1	0	NA	NA	NA	NA	NA	NA
ENSMUSG00000102534	Gm37225	1	6998217	6998541	1	0	NA	NA	NA	NA	NA	NA
ENSMUSG00000102213	Gm37489	1	7013762	7013920	1	0	NA	NA	NA	NA	NA	NA
ENSMUSG00000103629	Gm5694	1	7035915	7037217	1	0	NA	NA	NA	NA	NA	NA
ENSMUSG00000051285	Pcmtd1	1	7088920	7173628	1	2089.34	0.0583522	1.04128	0.0856382	0.68138	0.495631	0.99985
ENSMUSG00000098201	Gm26983	1	7136199	7136586	-1	0	NA	NA	NA	NA	NA	NA
ENSMUSG00000103509	Gm38372	1	7148110	7152137	1	53.3778	-0.0144359	-1.01006	0.126133	-0.11445	0.908881	0.99985
ENSMUSG00000048538	Gm9826	1	7177739	7179037	1	15.5122	0.187421	1.13873	0.144078	1.30083	0.193316	NA
ENSMUSG00000103709	Nras-ps2	1	7189742	7189919	-1	0.106398	0.0132304	1.00921	0.0211946	0.624231	0.532476	NA
ENSMUSG00000077244	Gm23274	1	7265803	7265932	1	0	NA	NA	NA	NA	NA	NA
ENSMUSG00000102768	Gm19002	1	7315451	7316462	1	0	NA	NA	NA	NA	NA	NA
ENSMUSG00000097797	Gm26901	1	7349406	7397869	-1	4.22242	-0.0188581	-1.01316	0.108695	-0.173496	0.862261	NA
ENSMUSG00000103498	Gm18984	1	7410679	7411993	1	0	NA	NA	NA	NA	NA	NA
ENSMUSG00000103067	Gm30414	1	7497968	7518149	1	0.0903385	-0.0151129	-1.01053	0.0209175	-0.722497	0.469989	NA
ENSMUSG00000102320	Gm37791	1	7591646	7591931	1	0	NA	NA	NA	NA	NA	NA
ENSMUSG00000104226	Gm7470	1	7597379	7599473	1	0	NA	NA	NA	NA	NA	NA
ENSMUSG00000103903	Rps2-ps2	1	7664081	7664961	1	0	NA	NA	NA	NA	NA	NA
ENSMUSG00000103557	Gm38216	1	7728861	7730565	-1	0	NA	NA	NA	NA	NA	NA
ENSMUSG00000025909	Sntg1	1	8361475	9299878	-1	2.93774	0.0499545	1.03523	0.080502	0.620537	0.534904	NA
ENSMUSG00000102647	Gm38024	1	8450960	8453491	-1	0	NA	NA	NA	NA	NA	NA
ENSMUSG00000086235	Gm16284	1	8468426	8468825	-1	0	NA	NA	NA	NA	NA	NA
ENSMUSG00000102253	Gm38259	1	8527780	8531313	-1	0	NA	NA	NA	NA	NA	NA
ENSMUSG00000093970	Gm23358	1	8588615	8588724	-1	0	NA	NA	NA	NA	NA	NA
ENSMUSG00000103884	Gm37005	1	8643696	8644859	-1	0	NA	NA	NA	NA	NA	NA
ENSMUSG00000084353	Gm15452	1	8791923	8792162	-1	0	NA	NA	NA	NA	NA	NA
ENSMUSG00000103933	Gm36964	1	8815842	8816039	1	0	NA	NA	NA	NA	NA	NA
ENSMUSG00000076135	Gm24276	1	8816138	8816247	1	0.453571	-0.0243361	-1.01701	0.0350707	-0.693914	0.487736	NA
ENSMUSG00000086195	Gm6152	1	8855928	8856267	-1	0	NA	NA	NA	NA	NA	NA
ENSMUSG00000104504	Gm7445	1	8856763	8857102	1	0	NA	NA	NA	NA	NA	NA
ENSMUSG00000066693	Gm7493	1	8962996	8963621	-1	0	NA	NA	NA	NA	NA	NA
ENSMUSG00000102316	Gm37629	1	9191067	9192116	-1	0	NA	NA	NA	NA	NA	NA
ENSMUSG00000103819	Gm38008	1	9258617	9259134	-1	0	NA	NA	NA	NA	NA	NA
ENSMUSG00000102871	Gm37143	1	9286922	9290180	1	0	NA	NA	NA	NA	NA	NA
ENSMUSG00000101571	Gm6187	1	9396773	9398687	-1	0	NA	NA	NA	NA	NA	NA
ENSMUSG00000104428	Gm18299	1	9439741	9440376	-1	0	NA	NA	NA	NA	NA	NA
ENSMUSG00000102272	Gm7512	1	9450579	9451748	1	0	NA	NA	NA	NA	NA	NA
ENSMUSG00000065625	Gm24765	1	9458670	9458772	1	0	NA	NA	NA	NA	NA	NA
ENSMUSG00000103411	Gm18300	1	9499338	9501522	-1	0.221326	-0.0212663	-1.01485	0.02432	-0.874439	0.381879	NA
ENSMUSG00000061024	Rrs1	1	9545408	9547455	1	833.003	-0.0118762	-1.00827	0.114743	-0.103502	0.917564	0.99985
ENSMUSG00000025911	Adhfe1	1	9547948	9580673	1	69.3792	-0.161761	-1.11865	0.149466	-1.08226	0.279137	0.99985
ENSMUSG00000079671	2610203C22Rik	1	9560832	9631175	-1	12.6029	0.0202563	1.01414	0.146189	0.138562	0.889796	NA
ENSMUSG00000081441	Gm6161	1	9574548	9575649	1	1235.87	0.0145941	1.01017	0.106229	0.137384	0.890728	0.99985
ENSMUSG00000067879	3110035E14Rik	1	9601199	9627143	1	1.14437	0.00523338	1.00363	0.0601935	0.0869426	0.930717	NA
ENSMUSG00000099827	Gm29520	1	9639255	9640582	-1	0	NA	NA	NA	NA	NA	NA
ENSMUSG00000025912	Mybl1	1	9667415	9700209	-1	333.307	0.0523489	1.03695	0.149297	0.350635	0.725862	0.99985
ENSMUSG00000045210	Vcpip1	1	9718622	9748382	-1	1452.36	0.0263971	1.01847	0.0719375	0.366946	0.71366	0.99985
ENSMUSG00000097893	1700034P13Rik	1	9747648	9791922	1	13.3324	-0.164095	-1.12046	0.147076	-1.11572	0.264541	NA
ENSMUSG00000025915	Sgk3	1	9798107	9900845	1	165.831	-0.124546	-1.09016	0.146053	-0.852751	0.393797	0.99985
ENSMUSG00000046334	Gm6195	1	9802197	9802553	-1	0.112032	-0.0161972	-1.01129	0.0213283	-0.759424	0.447599	NA
ENSMUSG00000088916	Gm22607	1	9834498	9834602	-1	0	NA	NA	NA	NA	NA	NA
ENSMUSG00000046101	Mcmdc2	1	9908638	9942085	1	5.45919	-0.0897575	-1.06419	0.121892	-0.736366	0.461508	NA
ENSMUSG00000098234	Snhg6	1	9941959	9944118	-1	685.219	0.118097	1.0853	0.118628	0.995528	0.319479	0.99985
ENSMUSG00000093178	Snord87	1	9942463	9942549	-1	4.98043	-0.0316069	-1.02215	0.114625	-0.275741	0.782747	NA
ENSMUSG00000099032	Tcf24	1	9960163	9967932	-1	14.9545	0.0659525	1.04678	0.146851	0.44911	0.653352	NA
ENSMUSG00000104025	E330040D14Rik	1	9967314	9968687	1	0	NA	NA	NA	NA	NA	NA
ENSMUSG00000025916	Ppp1r42	1	9968624	10009136	-1	0.768041	-0.0637714	-1.04519	0.0490269	-1.30074	0.193346	NA
ENSMUSG00000087199	Gm15818	1	9982387	9992366	1	0	NA	NA	NA	NA	NA	NA
ENSMUSG00000095780	Gm24674	1	10009814	10009917	-1	0.226518	-0.0220032	-1.01537	0.0247363	-0.889511	0.373729	NA
ENSMUSG00000025917	Cops5	1	10024601	10038168	-1	1982.8	0.0264459	1.0185	0.0954344	0.27711	0.781695	0.99985
ENSMUSG00000056763	Cspp1	1	10037987	10136768	1	629.554	0.0238547	1.01667	0.097851	0.243786	0.807397	0.99985
ENSMUSG00000102356	1700047N06Rik	1	10057025	10057944	-1	0	NA	NA	NA	NA	NA	NA
ENSMUSG00000067851	Arfgef1	1	10137571	10232670	-1	2190.06	0.031851	1.02232	0.074169	0.429438	0.667605	0.99985
ENSMUSG00000088153	Gm26348	1	10166539	10166778	1	0	NA	NA	NA	NA	NA	NA
ENSMUSG00000102556	Gm37569	1	10197081	10198802	-1	0.317392	-0.0135431	-1.00943	0.032045	-0.422628	0.672567	NA
ENSMUSG00000042501	Cpa6	1	10324720	10719945	-1	522.883	0.173729	1.12797	0.136704	1.27084	0.203786	0.99985
ENSMUSG00000103810	Gm38005	1	10449245	10451989	-1	0.433315	-0.0221984	-1.01551	0.0348001	-0.637883	0.52355	NA
ENSMUSG00000083422	Gm15604	1	10554098	10555553	-1	0.196737	-0.000806979	-1.00056	0.0240251	-0.0335889	0.973205	NA
ENSMUSG00000094979	Gm25253	1	10555554	10555660	-1	0	NA	NA	NA	NA	NA	NA
ENSMUSG00000081417	Gm15603	1	10695123	10695614	1	0.110663	-0.0161469	-1.01126	0.0212961	-0.758208	0.448326	NA
ENSMUSG00000103448	Gm37133	1	10782456	10784377	-1	0	NA	NA	NA	NA	NA	NA
ENSMUSG00000100212	Gm5522	1	10805281	10806522	1	0	NA	NA	NA	NA	NA	NA
ENSMUSG00000100648	Gm28659	1	10868688	10869446	1	0.339636	-0.0295006	-1.02066	0.0285652	-1.03275	0.301722	NA
ENSMUSG00000088585	Gm22963	1	10921670	10921760	1	0	NA	NA	NA	NA	NA	NA
ENSMUSG00000048960	Prex2	1	10993465	11303681	1	100.624	0.0726031	1.05161	0.135303	0.536595	0.591547	0.99985
ENSMUSG00000077318	Gm24173	1	11134111	11134238	-1	0	NA	NA	NA	NA	NA	NA
ENSMUSG00000101827	Gm28686	1	11223566	11224174	-1	0.114486	-0.0162859	-1.01135	0.0213848	-0.761567	0.446318	NA
ENSMUSG00000103494	Gm37410	1	11363926	11366964	-1	0	NA	NA	NA	NA	NA	NA
ENSMUSG00000057715	A830018L16Rik	1	11414105	11975901	1	13.4295	-0.147636	-1.10775	0.123389	-1.19651	0.231498	NA
ENSMUSG00000103825	Gm38178	1	11416918	11419388	1	0	NA	NA	NA	NA	NA	NA
ENSMUSG00000099845	Gm29273	1	11608139	11608400	-1	0	NA	NA	NA	NA	NA	NA
ENSMUSG00000103561	Gm38069	1	11704207	11706350	1	0	NA	NA	NA	NA	NA	NA
ENSMUSG00000101610	Gm7560	1	12120960	12121832	1	0	NA	NA	NA	NA	NA	NA
ENSMUSG00000093864	Gm22633	1	12374936	12375042	1	0	NA	NA	NA	NA	NA	NA
ENSMUSG00000098555	Mir6341	1	12425986	12426106	1	0	NA	NA	NA	NA	NA	NA
ENSMUSG00000097628	Gm2383	1	12565577	12566383	1	0.121651	0.0136642	1.00952	0.0215381	0.634418	0.525808	NA
ENSMUSG00000098163	Gm6216	1	12655867	12656553	1	0	NA	NA	NA	NA	NA	NA
ENSMUSG00000097171	Gm17644	1	12667563	12673090	1	0.445483	-0.00554559	-1.00385	0.0397844	-0.139391	0.889141	NA
ENSMUSG00000101314	Gm29663	1	12670324	12671176	-1	0	NA	NA	NA	NA	NA	NA
ENSMUSG00000016918	Sulf1	1	12692277	12861192	1	11796.6	0.0677707	1.0481	0.12609	0.537481	0.590936	0.99985
ENSMUSG00000025938	Slco5a1	1	12866549	12992650	-1	31.5104	0.127508	1.09241	0.150137	0.849277	0.395727	NA
ENSMUSG00000104518	Gm37162	1	13059401	13059951	-1	0	NA	NA	NA	NA	NA	NA
ENSMUSG00000069620	Gm5250	1	13062025	13062345	1	0	NA	NA	NA	NA	NA	NA
ENSMUSG00000099498	Gm29283	1	13068838	13078662	1	0	NA	NA	NA	NA	NA	NA
ENSMUSG00000042414	Prdm14	1	13113457	13127163	-1	0.112032	-0.0161972	-1.01129	0.0213283	-0.759424	0.447599	NA
ENSMUSG00000005886	Ncoa2	1	13139105	13374083	-1	1151.2	-0.0536485	-1.03789	0.129062	-0.415679	0.677645	0.99985
ENSMUSG00000103506	Gm38376	1	13177462	13179714	-1	1.20901	0.0369642	1.02595	0.0720696	0.512895	0.608024	NA
ENSMUSG00000103495	Gm37409	1	13234809	13236434	-1	0.0903385	-0.0151129	-1.01053	0.0209175	-0.722497	0.469989	NA
ENSMUSG00000099183	Gm27881	1	13262198	13262279	1	0.12	0.0136197	1.00949	0.0215028	0.633392	0.526478	NA
ENSMUSG00000102639	Gm38223	1	13289812	13290506	-1	0	NA	NA	NA	NA	NA	NA
ENSMUSG00000104170	Gm37702	1	13297036	13298907	-1	0	NA	NA	NA	NA	NA	NA
ENSMUSG00000087782	Gm23169	1	13334498	13334609	-1	0	NA	NA	NA	NA	NA	NA
ENSMUSG00000103085	Gm38120	1	13343563	13348204	-1	0.338648	0.0366782	1.02575	0.0350489	1.04649	0.295337	NA
ENSMUSG00000102664	Gm38380	1	13354483	13356730	-1	1.16636	-0.05848	-1.04137	0.0564706	-1.03558	0.300397	NA
ENSMUSG00000101476	Gm29570	1	13376070	13388413	1	1.10037	-0.00916995	-1.00638	0.0584911	-0.156775	0.875422	NA
ENSMUSG00000101171	Gm7593	1	13407012	13407655	-1	0	NA	NA	NA	NA	NA	NA
ENSMUSG00000025935	Tram1	1	13564698	13589910	-1	3155.9	-0.0313697	-1.02198	0.0580248	-0.540625	0.588766	0.99985
ENSMUSG00000025937	Lactb2	1	13623330	13660546	-1	1008.96	0.225403	1.1691	0.0916859	2.45843	0.0139547	0.846452
ENSMUSG00000102982	Gm38319	1	13641483	13642748	-1	12.0897	0.212109	1.15838	0.12909	1.64311	0.10036	NA
ENSMUSG00000067813	Xkr9	1	13668771	13701723	1	1.33218	-0.0111382	-1.00775	0.0688353	-0.16181	0.871455	NA
ENSMUSG00000077368	Gm26273	1	13774334	13774464	-1	0	NA	NA	NA	NA	NA	NA
ENSMUSG00000097711	Gm5523	1	13785883	13786879	-1	22.4106	0.166957	1.12269	0.148395	1.12508	0.260555	NA
ENSMUSG00000102166	Gm36947	1	13846871	13849119	-1	0.343165	0.0368461	1.02587	0.0351277	1.04892	0.294216	NA
ENSMUSG00000089358	Gm25491	1	13932378	13932685	1	0	NA	NA	NA	NA	NA	NA
ENSMUSG00000104209	Gm37400	1	14109215	14112819	-1	0	NA	NA	NA	NA	NA	NA
ENSMUSG00000025932	Eya1	1	14168954	14310235	-1	254.912	-0.228653	-1.17174	0.131018	-1.7452	0.0809506	0.99985
ENSMUSG00000095853	Gm22616	1	14182578	14182677	1	0	NA	NA	NA	NA	NA	NA
ENSMUSG00000102588	Gm37444	1	14255552	14255990	-1	0.204825	-0.0208835	-1.01458	0.0241089	-0.866214	0.386373	NA
ENSMUSG00000054493	Gm9947	1	14752937	14776931	1	0.232249	0.017867	1.01246	0.0246458	0.724951	0.468482	NA
ENSMUSG00000025930	Msc	1	14753346	14755992	-1	0.676291	-0.0380402	-1.02672	0.0383894	-0.990904	0.321733	NA
ENSMUSG00000103492	Gm37412	1	14788645	14792965	1	0.110598	0.013354	1.0093	0.0212906	0.627226	0.530511	NA
ENSMUSG00000081201	Smt3h2-ps4	1	14839869	14840156	-1	0.106398	0.0132304	1.00921	0.0211946	0.624231	0.532476	NA
ENSMUSG00000082193	Rpl5-ps1	1	14865072	14865965	1	0.662921	-0.00786945	-1.00547	0.0487877	-0.1613	0.871857	NA
ENSMUSG00000032769	Trpa1	1	14872648	14918862	-1	5.77784	0.151138	1.11044	0.108624	1.39139	0.164109	NA
ENSMUSG00000088159	Gm26345	1	15019040	15019159	-1	0	NA	NA	NA	NA	NA	NA
ENSMUSG00000073737	Gm10566	1	15268802	15269797	-1	5779.44	0.0836991	1.05973	0.149733	0.558988	0.57617	0.99985
ENSMUSG00000092083	Kcnb2	1	15287254	15723750	1	48.3932	0.0476405	1.03357	0.1461	0.326081	0.744363	0.99985
ENSMUSG00000102937	Gm38116	1	15364302	15365834	1	0	NA	NA	NA	NA	NA	NA
ENSMUSG00000104149	Gm37138	1	15556249	15558337	1	0	NA	NA	NA	NA	NA	NA
ENSMUSG00000088829	Gm25227	1	15685935	15686046	-1	0	NA	NA	NA	NA	NA	NA
ENSMUSG00000077377	Gm25168	1	15757832	15757963	1	0	NA	NA	NA	NA	NA	NA
ENSMUSG00000101652	Gm6060	1	15760122	15760668	-1	0	NA	NA	NA	NA	NA	NA
ENSMUSG00000100814	Gm28669	1	15760761	15760860	1	0	NA	NA	NA	NA	NA	NA
ENSMUSG00000025925	Terf1	1	15805646	15844052	1	246.291	-0.0930071	-1.06659	0.0997248	-0.932638	0.351007	0.99985
ENSMUSG00000104379	Gm37509	1	15853331	15856499	1	2.52618	0.019959	1.01393	0.0851479	0.234404	0.814671	NA
ENSMUSG00000032719	Sbspon	1	15853862	15892722	-1	80.2051	-0.0699553	-1.04968	0.130693	-0.535265	0.592466	0.99985
ENSMUSG00000088943	Gm23259	1	15879530	15879832	1	0	NA	NA	NA	NA	NA	NA
ENSMUSG00000100652	Gm7634	1	16053335	16053887	1	0	NA	NA	NA	NA	NA	NA
ENSMUSG00000067795	4930444P10Rik	1	16065979	16093325	-1	2.26894	-0.04629	-1.03261	0.0769334	-0.60169	0.547381	NA
ENSMUSG00000043716	Rpl7	1	16101295	16104662	-1	20629.8	0.0506176	1.03571	0.0958146	0.528287	0.5973	0.99985
ENSMUSG00000025921	Rdh10	1	16105774	16133734	1	656.539	-0.059388	-1.04202	0.128834	-0.460967	0.644823	0.99985
ENSMUSG00000104165	Gm38249	1	16208197	16210517	-1	0.112032	-0.0161972	-1.01129	0.0213283	-0.759424	0.447599	NA
ENSMUSG00000100868	Gm28095	1	16228506	16244062	1	0	NA	NA	NA	NA	NA	NA
ENSMUSG00000025920	Stau2	1	16228674	16520112	-1	585.228	0.0573651	1.04056	0.103609	0.553667	0.579807	0.99985
ENSMUSG00000089982	Gm7568	1	16253592	16267921	1	0	NA	NA	NA	NA	NA	NA
ENSMUSG00000025939	Ube2w	1	16540790	16619489	-1	1292.03	0.0851953	1.06083	0.0769077	1.10776	0.267965	0.99985
ENSMUSG00000102457	Gm38342	1	16618560	16621539	1	5.2623	0.000681778	1.00047	0.115658	0.00589476	0.995297	NA
ENSMUSG00000079658	Tceb1	1	16641725	16657042	-1	1725.92	0.0751574	1.05348	0.138462	0.542801	0.587267	0.99985
ENSMUSG00000097744	D030040B21Rik	1	16657552	16662278	1	1.56415	0.0446867	1.03146	0.0584658	0.764321	0.444676	NA
ENSMUSG00000100959	Gm7654	1	16662980	16663662	-1	0	NA	NA	NA	NA	NA	NA
ENSMUSG00000025940	Tmem70	1	16665207	16678275	1	1372.42	0.14269	1.10396	0.141787	1.00637	0.314237	0.99985
ENSMUSG00000025779	Ly96	1	16688051	16709611	1	119.744	0.105587	1.07593	0.12407	0.851033	0.394751	0.99985
ENSMUSG00000100093	Gm29649	1	16758205	16758623	-1	0	NA	NA	NA	NA	NA	NA
ENSMUSG00000091020	Gm5828	1	16768279	16770138	-1	0.106398	0.0132304	1.00921	0.0211946	0.624231	0.532476	NA
ENSMUSG00000101640	Gm28376	1	16898185	17091631	1	0	NA	NA	NA	NA	NA	NA
ENSMUSG00000104133	4921511E07Rik	1	16930970	16931796	1	0	NA	NA	NA	NA	NA	NA
ENSMUSG00000042686	Jph1	1	16964560	17097889	-1	112.391	0.0143235	1.00998	0.142962	0.10019	0.920193	0.99985
ENSMUSG00000100110	Gm28783	1	17124747	17128956	1	0	NA	NA	NA	NA	NA	NA
ENSMUSG00000025777	Gdap1	1	17145362	17164271	1	29.1013	-0.043718	-1.03077	0.149171	-0.293073	0.769466	NA
ENSMUSG00000099899	Gm28784	1	17168403	17173103	1	0	NA	NA	NA	NA	NA	NA
ENSMUSG00000100272	Gm28785	1	17250114	17250492	-1	0	NA	NA	NA	NA	NA	NA
ENSMUSG00000100398	Gm5251	1	17394958	17395429	1	0	NA	NA	NA	NA	NA	NA
ENSMUSG00000101589	Rbm6-ps1	1	17397412	17400281	-1	0	NA	NA	NA	NA	NA	NA
ENSMUSG00000102048	Gm6075	1	17429043	17429528	-1	0	NA	NA	NA	NA	NA	NA
ENSMUSG00000089534	Gm25166	1	17520001	17520111	1	0	NA	NA	NA	NA	NA	NA
ENSMUSG00000067780	Pi15	1	17601901	17630939	1	858.812	0.0650228	1.0461	0.148768	0.437074	0.662058	0.99985
ENSMUSG00000100053	Gm28154	1	17615084	17641081	-1	1.11959	-0.0117778	-1.0082	0.0514266	-0.229022	0.818852	NA
ENSMUSG00000085125	Gm16070	1	17676027	17727646	-1	1.91925	0.0106676	1.00742	0.0732912	0.145551	0.884276	NA
ENSMUSG00000025776	Crispld1	1	17727045	17766344	1	274.238	-0.0895169	-1.06401	0.124646	-0.71817	0.472652	0.99985
ENSMUSG00000099895	Gm28153	1	17741915	17805417	-1	0	NA	NA	NA	NA	NA	NA
ENSMUSG00000100554	Gm7690	1	17947041	17948439	1	0	NA	NA	NA	NA	NA	NA
ENSMUSG00000099473	Gm18775	1	17993010	17999622	-1	0	NA	NA	NA	NA	NA	NA
ENSMUSG00000099591	Gm17969	1	17993813	17997483	1	0	NA	NA	NA	NA	NA	NA
ENSMUSG00000102001	Gm28755	1	18005961	18016186	-1	0	NA	NA	NA	NA	NA	NA
ENSMUSG00000101717	Gm28756	1	18034818	18058790	-1	0	NA	NA	NA	NA	NA	NA
ENSMUSG00000025774	Crisp4	1	18115191	18145902	-1	0	NA	NA	NA	NA	NA	NA
ENSMUSG00000070977	Defb44-ps	1	18210053	18223564	-1	0	NA	NA	NA	NA	NA	NA
ENSMUSG00000073735	Defb18	1	18236473	18237443	-1	0	NA	NA	NA	NA	NA	NA
ENSMUSG00000067773	Gm15386	1	18250980	18265138	-1	0.12	0.0136197	1.00949	0.0215028	0.633392	0.526478	NA
ENSMUSG00000101685	Gm17837	1	18262395	18263379	-1	0	NA	NA	NA	NA	NA	NA
ENSMUSG00000101738	Gm29006	1	18307824	18313906	1	0	NA	NA	NA	NA	NA	NA
ENSMUSG00000101306	Gm5252	1	18708428	18709336	1	0	NA	NA	NA	NA	NA	NA
ENSMUSG00000088800	Gm24075	1	18969762	18969833	-1	0	NA	NA	NA	NA	NA	NA
ENSMUSG00000101644	Gm28343	1	19037266	19037377	1	0	NA	NA	NA	NA	NA	NA
ENSMUSG00000099433	Gm28344	1	19062857	19063135	1	0	NA	NA	NA	NA	NA	NA
ENSMUSG00000089787	Gm15825	1	19063300	19104840	-1	0.56943	-0.0213521	-1.01491	0.0474031	-0.450436	0.652396	NA
ENSMUSG00000042596	Tfap2d	1	19103022	19166346	1	0.114486	-0.0162859	-1.01135	0.0213848	-0.761567	0.446318	NA
ENSMUSG00000100720	Gm10075	1	19153422	19153966	-1	1005.17	-0.114537	-1.08263	0.0967018	-1.18444	0.236241	0.99985
ENSMUSG00000025927	Tfap2b	1	19208914	19238576	1	204.429	-0.359084	-1.28261	0.15001	-2.39373	0.016678	0.90097
ENSMUSG00000100538	Gm28340	1	19242725	19243769	1	0	NA	NA	NA	NA	NA	NA
ENSMUSG00000101117	Gm28341	1	19320226	19320697	-1	0	NA	NA	NA	NA	NA	NA
ENSMUSG00000100204	Gm4849	1	19330939	19333184	1	0	NA	NA	NA	NA	NA	NA
ENSMUSG00000084668	Gm24633	1	19513855	19513919	-1	0	NA	NA	NA	NA	NA	NA
ENSMUSG00000102597	Gm38382	1	19614269	19616767	1	0	NA	NA	NA	NA	NA	NA
ENSMUSG00000043760	Pkhd1	1	20057779	20618064	-1	4.80032	0.0156953	1.01094	0.112582	0.139411	0.889125	NA
ENSMUSG00000104095	Gm37315	1	20062070	20065548	-1	0	NA	NA	NA	NA	NA	NA
ENSMUSG00000089914	4930486I03Rik	1	20356452	20392300	1	0	NA	NA	NA	NA	NA	NA
ENSMUSG00000090142	Gm15795	1	20444258	20444810	-1	0.110663	-0.0161469	-1.01126	0.0212961	-0.758208	0.448326	NA
ENSMUSG00000070175	Gm24162	1	20444811	20444912	-1	0	NA	NA	NA	NA	NA	NA
ENSMUSG00000065559	Mir206	1	20679010	20679082	1	0.106398	0.0132304	1.00921	0.0211946	0.624231	0.532476	NA
ENSMUSG00000099906	Gm28653	1	20679023	20684298	1	0.33186	0.00493481	1.00343	0.0256713	0.192231	0.847561	NA
ENSMUSG00000065480	Mir133b	1	20682769	20682887	1	0	NA	NA	NA	NA	NA	NA
ENSMUSG00000025929	Il17a	1	20730905	20734496	1	0	NA	NA	NA	NA	NA	NA
ENSMUSG00000041872	Il17f	1	20777146	20790617	-1	0.462535	0.0224241	1.01566	0.0408801	0.548532	0.583326	NA
ENSMUSG00000041859	Mcm3	1	20802968	20820312	-1	898.416	-0.15339	-1.11218	0.123725	-1.23976	0.215063	0.99985
ENSMUSG00000099714	Gm20587	1	20821331	20822516	1	0	NA	NA	NA	NA	NA	NA
ENSMUSG00000102121	Gm28065	1	20836661	20839689	1	0	NA	NA	NA	NA	NA	NA
ENSMUSG00000088858	Gm24723	1	20842535	20842666	-1	0	NA	NA	NA	NA	NA	NA
ENSMUSG00000097934	6720483E21Rik	1	20888650	20890473	-1	6.97004	0.0640478	1.04539	0.128484	0.498487	0.618141	NA
ENSMUSG00000025931	Paqr8	1	20890606	20939650	1	303.745	0.0540444	1.03817	0.125718	0.429888	0.667277	0.99985
ENSMUSG00000077314	Gm24171	1	20915410	20915540	-1	0	NA	NA	NA	NA	NA	NA
ENSMUSG00000100929	Gm28064	1	20945711	20946914	1	0.0903385	-0.0151129	-1.01053	0.0209175	-0.722497	0.469989	NA
ENSMUSG00000041809	Efhc1	1	20951626	20990841	1	138.943	0.0565725	1.03999	0.141277	0.400437	0.688835	0.99985
ENSMUSG00000041779	Tram2	1	20996299	21079229	-1	1713.47	-0.0448699	-1.03159	0.0984751	-0.455648	0.648643	0.99985
ENSMUSG00000099971	Gm28287	1	21080114	21081748	1	0	NA	NA	NA	NA	NA	NA
ENSMUSG00000100819	Gm2693	1	21178988	21187427	1	2.21368	-0.086378	-1.0617	0.0894889	-0.965237	0.334426	NA
ENSMUSG00000025933	Tmem14a	1	21218575	21230167	1	188.368	0.0175306	1.01223	0.105575	0.166048	0.868119	0.99985
ENSMUSG00000102633	Gm38224	1	21234722	21236821	1	0.212797	0.0172465	1.01203	0.0242167	0.712173	0.476358	NA
ENSMUSG00000025934	Gsta3	1	21240589	21265661	1	17.5849	-0.0746626	-1.05311	0.144174	-0.517865	0.604552	NA
ENSMUSG00000099343	Gm28836	1	21250359	21271593	-1	0	NA	NA	NA	NA	NA	NA
ENSMUSG00000096375	Gm7094	1	21272403	21272906	1	0.401562	-0.0225516	-1.01575	0.0344812	-0.654025	0.513096	NA
ENSMUSG00000025936	Gm4956	1	21285246	21298312	-1	0	NA	NA	NA	NA	NA	NA
ENSMUSG00000093963	Gm21909	1	21312517	21316320	-1	0	NA	NA	NA	NA	NA	NA
ENSMUSG00000067750	Khdc1a	1	21349641	21352200	1	0	NA	NA	NA	NA	NA	NA
ENSMUSG00000086194	Gm16329	1	21354005	21355116	1	0	NA	NA	NA	NA	NA	NA
ENSMUSG00000094436	Gm16327	1	21364803	21365030	1	0	NA	NA	NA	NA	NA	NA
ENSMUSG00000041722	Khdc1c	1	21368331	21370845	1	0	NA	NA	NA	NA	NA	NA
ENSMUSG00000085507	Gm2709	1	21372670	21373764	1	0	NA	NA	NA	NA	NA	NA
ENSMUSG00000094926	Gm16533	1	21379555	21379782	1	0.110663	-0.0161469	-1.01126	0.0212961	-0.758208	0.448326	NA
ENSMUSG00000085079	Khdc1b	1	21383556	21386373	1	0	NA	NA	NA	NA	NA	NA
ENSMUSG00000085679	Gm16328	1	21390906	21391101	1	0	NA	NA	NA	NA	NA	NA
ENSMUSG00000028033	Kcnq5	1	21398403	21961942	-1	69.9915	0.073856	1.05253	0.14673	0.503348	0.61472	0.99985
ENSMUSG00000104138	Gm36949	1	21454691	21457017	-1	0	NA	NA	NA	NA	NA	NA
ENSMUSG00000082935	Gm7658	1	21511933	21513056	-1	0.12	0.0136197	1.00949	0.0215028	0.633392	0.526478	NA
ENSMUSG00000103748	Gm38243	1	21838948	21840514	-1	0	NA	NA	NA	NA	NA	NA
ENSMUSG00000097109	Gm26580	1	21959842	21962530	1	0	NA	NA	NA	NA	NA	NA
ENSMUSG00000099692	Gm5696	1	22030064	22030615	-1	0	NA	NA	NA	NA	NA	NA
ENSMUSG00000100418	Gm28239	1	22237849	22238295	1	0	NA	NA	NA	NA	NA	NA
ENSMUSG00000041670	Rims1	1	22286251	22805724	-1	28.2262	-0.182817	-1.1351	0.146636	-1.24674	0.212493	NA
ENSMUSG00000097642	Gm26866	1	22740764	22741565	1	0	NA	NA	NA	NA	NA	NA
ENSMUSG00000101468	Gm7761	1	22984863	22987125	-1	0	NA	NA	NA	NA	NA	NA
ENSMUSG00000101227	Gm29506	1	23048295	23235673	-1	0	NA	NA	NA	NA	NA	NA
ENSMUSG00000073730	4933415F23Rik	1	23100473	23102253	-1	0.324556	0.0102292	1.00712	0.0318925	0.320739	0.748408	NA
ENSMUSG00000089553	Gm24176	1	23245211	23245331	1	0	NA	NA	NA	NA	NA	NA
ENSMUSG00000102766	Gm6420	1	23255685	23256407	-1	0.232031	-0.00150428	-1.00104	0.024455	-0.0615123	0.950951	NA
ENSMUSG00000065405	Mir30a	1	23272269	23272339	1	0.0903385	-0.0151129	-1.01053	0.0209175	-0.722497	0.469989	NA
ENSMUSG00000097970	Gm27028	1	23291537	23291935	1	4.57866	0.103805	1.0746	0.108265	0.958807	0.337656	NA
ENSMUSG00000065567	Mir30c-2	1	23291701	23291784	1	0	NA	NA	NA	NA	NA	NA
ENSMUSG00000100775	Gm29107	1	23293729	23294075	1	0.680961	-0.00345296	-1.0024	0.0427813	-0.0807118	0.935671	NA
ENSMUSG00000101226	Gm20954	1	23345956	23346599	-1	0	NA	NA	NA	NA	NA	NA
ENSMUSG00000026158	Ogfrl1	1	23366424	23397772	-1	244.122	0.00255298	1.00177	0.104401	0.0244536	0.980491	0.99985
ENSMUSG00000097920	Gm7784	1	23479539	23480527	1	0	NA	NA	NA	NA	NA	NA
ENSMUSG00000099503	Gm28822	1	23574587	23596664	1	0	NA	NA	NA	NA	NA	NA
ENSMUSG00000026156	B3gat2	1	23761753	23849158	1	0.78736	0.00627059	1.00436	0.0504373	0.124324	0.901058	NA
ENSMUSG00000026155	Smap1	1	23844846	23922317	-1	1922.26	0.0121789	1.00848	0.0643798	0.189173	0.849957	0.99985
ENSMUSG00000026154	Sdhaf4	1	23995939	24005656	-1	302.774	-0.059748	-1.04228	0.114035	-0.523943	0.600318	0.99985
ENSMUSG00000102495	Gm26524	1	24005505	24005894	1	0.12	0.0136197	1.00949	0.0215028	0.633392	0.526478	NA
ENSMUSG00000026153	Fam135a	1	24011093	24100341	-1	1357.58	0.00867409	1.00603	0.095234	0.0910819	0.927428	0.99985
ENSMUSG00000102398	Gm37580	1	24100625	24103424	1	0.629988	-0.00413972	-1.00287	0.0487661	-0.0848892	0.93235	NA
ENSMUSG00000097670	Gm26607	1	24125275	24126141	1	0	NA	NA	NA	NA	NA	NA
ENSMUSG00000026147	Col9a1	1	24177610	24252684	1	27.1273	-0.185185	-1.13696	0.133744	-1.38462	0.16617	NA
ENSMUSG00000026141	Col19a1	1	24261890	24587472	-1	9.47304	0.0577539	1.04084	0.115348	0.500694	0.616587	NA
ENSMUSG00000077463	Gm26418	1	24548841	24548977	-1	0	NA	NA	NA	NA	NA	NA
ENSMUSG00000099997	Tubb4b-ps2	1	24594087	24595423	-1	0	NA	NA	NA	NA	NA	NA
ENSMUSG00000100131	Gm28439	1	24611535	24612410	-1	2.67978	0.00147584	1.00102	0.10011	0.0147422	0.988238	NA
ENSMUSG00000067736	Gm10222	1	24612407	24612700	-1	0.450744	-0.00471984	-1.00328	0.0398277	-0.118507	0.905666	NA
ENSMUSG00000101939	Gm28438	1	24612775	24613119	-1	0.232567	0.0178811	1.01247	0.0246555	0.72524	0.468305	NA
ENSMUSG00000101111	Gm28437	1	24613189	24613971	-1	20.3838	-0.112633	-1.0812	0.149675	-0.752513	0.451743	NA
ENSMUSG00000100862	Gm10925	1	24613974	24614651	-1	2.72226	0.000100973	1.00007	0.0798774	0.0012641	0.998991	NA
ENSMUSG00000102070	Gm28661	1	24614885	24615565	-1	11.2576	0.0325593	1.02282	0.141533	0.230047	0.818055	NA
ENSMUSG00000101249	Gm29216	1	24615706	24616197	-1	82.6373	-0.209123	-1.15599	0.149725	-1.39671	0.1625	0.99985
ENSMUSG00000073725	Lmbrd1	1	24678630	24766301	1	1374.72	0.062542	1.0443	0.0844144	0.740892	0.458759	0.99985
ENSMUSG00000100808	Gm28594	1	24910461	24911659	-1	0	NA	NA	NA	NA	NA	NA
ENSMUSG00000100483	Gm28237	1	24963209	24965158	-1	0	NA	NA	NA	NA	NA	NA
ENSMUSG00000100450	Gm9443	1	25011941	25012756	1	0	NA	NA	NA	NA	NA	NA
ENSMUSG00000099392	Gm29414	1	25026581	25027232	-1	0	NA	NA	NA	NA	NA	NA
ENSMUSG00000033569	Adgrb3	1	25067476	25829707	-1	1.5104	-0.0407789	-1.02867	0.0763017	-0.534443	0.593035	NA
ENSMUSG00000080849	Gm15702	1	25223730	25224173	1	0.112032	-0.0161972	-1.01129	0.0213283	-0.759424	0.447599	NA
ENSMUSG00000104257	Gm20172	1	25276404	25277954	-1	0	NA	NA	NA	NA	NA	NA
ENSMUSG00000096866	Gm22260	1	25279445	25279551	-1	0	NA	NA	NA	NA	NA	NA
ENSMUSG00000102296	Gm37543	1	25284218	25285248	-1	0	NA	NA	NA	NA	NA	NA
ENSMUSG00000103209	Gm37331	1	25296512	25299886	-1	0	NA	NA	NA	NA	NA	NA
ENSMUSG00000104027	Gm37211	1	25314276	25317708	-1	0	NA	NA	NA	NA	NA	NA
ENSMUSG00000102407	Gm37862	1	25325866	25328398	-1	0	NA	NA	NA	NA	NA	NA
ENSMUSG00000103214	Gm38286	1	25345978	25349082	-1	0	NA	NA	NA	NA	NA	NA
ENSMUSG00000104100	Gm37880	1	25362564	25365820	-1	0	NA	NA	NA	NA	NA	NA
ENSMUSG00000084740	Gm25294	1	25451071	25451174	1	0	NA	NA	NA	NA	NA	NA
ENSMUSG00000103889	Gm37011	1	25608250	25611184	-1	0	NA	NA	NA	NA	NA	NA
ENSMUSG00000101301	Gm29214	1	25614946	25615515	-1	0	NA	NA	NA	NA	NA	NA
ENSMUSG00000104221	Gm37051	1	25620238	25623180	-1	0	NA	NA	NA	NA	NA	NA
ENSMUSG00000102250	Gm38260	1	25672245	25676239	-1	0	NA	NA	NA	NA	NA	NA
ENSMUSG00000102317	Gm37628	1	25686062	25691501	-1	0	NA	NA	NA	NA	NA	NA
ENSMUSG00000103563	8030445P17Rik	1	25722038	25724778	-1	0	NA	NA	NA	NA	NA	NA
ENSMUSG00000102465	Gm38198	1	25735389	25738969	-1	0	NA	NA	NA	NA	NA	NA
ENSMUSG00000102659	Gm37077	1	25755343	25759033	-1	0	NA	NA	NA	NA	NA	NA
ENSMUSG00000103924	Gm37895	1	25775757	25780306	-1	0	NA	NA	NA	NA	NA	NA
ENSMUSG00000104132	Gm36952	1	25797281	25800905	-1	0	NA	NA	NA	NA	NA	NA
ENSMUSG00000102747	Gm37602	1	25804097	25807406	-1	0	NA	NA	NA	NA	NA	NA
ENSMUSG00000102386	2900022M07Rik	1	25808956	25809972	-1	0	NA	NA	NA	NA	NA	NA
ENSMUSG00000103004	2900002M20Rik	1	25824390	25824719	-1	0	NA	NA	NA	NA	NA	NA
ENSMUSG00000104516	Gm9884	1	25830657	25831878	1	0	NA	NA	NA	NA	NA	NA
ENSMUSG00000101618	Gm18443	1	25996604	25997159	-1	0	NA	NA	NA	NA	NA	NA
ENSMUSG00000099458	Gm19123	1	26466236	26466886	1	0	NA	NA	NA	NA	NA	NA
ENSMUSG00000088111	Gm24064	1	26566833	26566938	1	0	NA	NA	NA	NA	NA	NA
ENSMUSG00000073722	4931408C20Rik	1	26681814	26687460	-1	0	NA	NA	NA	NA	NA	NA
ENSMUSG00000095256	n-R5s209	1	26959103	26959221	-1	0	NA	NA	NA	NA	NA	NA
ENSMUSG00000100310	Gm19641	1	27336352	27336768	-1	0	NA	NA	NA	NA	NA	NA
ENSMUSG00000101514	Gm5524	1	27884046	27902396	1	0	NA	NA	NA	NA	NA	NA
ENSMUSG00000101033	Gm18776	1	27900419	27901072	-1	0	NA	NA	NA	NA	NA	NA
ENSMUSG00000101372	Gm19028	1	27989910	27991782	1	0	NA	NA	NA	NA	NA	NA
ENSMUSG00000103241	Gm38089	1	28569918	28571431	1	0	NA	NA	NA	NA	NA	NA
ENSMUSG00000086240	Gm7846	1	28580499	28580772	-1	0	NA	NA	NA	NA	NA	NA
ENSMUSG00000048411	Gm597	1	28776117	28780252	-1	0.92098	-0.0134633	-1.00938	0.0512559	-0.262668	0.792806	NA
ENSMUSG00000081557	Gm5697	1	28800240	28802721	-1	0.660521	0.00932054	1.00648	0.0353765	0.263467	0.792191	NA
ENSMUSG00000058590	Gm6462	1	28938036	28938339	1	0	NA	NA	NA	NA	NA	NA
ENSMUSG00000101235	Gm18033	1	29219700	29220249	1	0	NA	NA	NA	NA	NA	NA
ENSMUSG00000064433	Gm25586	1	29280964	29281075	-1	0	NA	NA	NA	NA	NA	NA
ENSMUSG00000080625	Gm22679	1	29301480	29301579	1	0	NA	NA	NA	NA	NA	NA
ENSMUSG00000080391	Gm23785	1	29361275	29361370	-1	0	NA	NA	NA	NA	NA	NA
ENSMUSG00000099257	Mir6342	1	29421488	29421612	1	0	NA	NA	NA	NA	NA	NA
ENSMUSG00000099492	Gm5525	1	29484604	29485915	-1	0.424232	-0.0229058	-1.016	0.0347358	-0.65943	0.50962	NA
ENSMUSG00000101726	Gm7858	1	29930094	29930715	1	0	NA	NA	NA	NA	NA	NA
ENSMUSG00000096829	Gm23771	1	29985934	29986043	1	0	NA	NA	NA	NA	NA	NA
ENSMUSG00000098883	Gm27430	1	30333291	30333397	-1	0	NA	NA	NA	NA	NA	NA
ENSMUSG00000053185	Gm9898	1	30718560	30719962	-1	0	NA	NA	NA	NA	NA	NA
ENSMUSG00000100261	Gm6473	1	30769687	30771815	1	1.10132	-0.0656266	-1.04654	0.0626569	-1.0474	0.294917	NA
ENSMUSG00000101180	Gm2914	1	30794548	30794875	-1	0	NA	NA	NA	NA	NA	NA
ENSMUSG00000048874	Phf3	1	30802339	30873921	-1	2621.92	-0.00913175	-1.00635	0.0853641	-0.106974	0.914809	0.99985
ENSMUSG00000103783	Gm37522	1	30833548	30836431	-1	0.416814	-0.0213415	-1.0149	0.0345993	-0.616821	0.537353	NA
ENSMUSG00000104315	Gm37906	1	30865504	30868538	-1	0.971125	0.0333431	1.02338	0.0602242	0.553649	0.579819	NA
ENSMUSG00000026064	Ptp4a1	1	30940302	30949770	-1	4187.76	0.0772536	1.05501	0.123489	0.62559	0.531584	0.99985
ENSMUSG00000086151	Gm5698	1	30977244	30977967	-1	0	NA	NA	NA	NA	NA	NA
ENSMUSG00000086726	Gm9458	1	30986226	30986952	-1	0.440039	0.0179292	1.01251	0.0343264	0.522315	0.601451	NA
ENSMUSG00000087346	Gm5699	1	30998184	30998906	-1	0.225085	-0.00217782	-1.00151	0.0243788	-0.0893325	0.928818	NA
ENSMUSG00000100371	Gm29669	1	31019188	31096454	-1	0.121651	0.0136642	1.00952	0.0215381	0.634418	0.525808	NA
ENSMUSG00000100237	Gm28644	1	31041919	31043675	1	0	NA	NA	NA	NA	NA	NA
ENSMUSG00000098529	Gm27362	1	31122725	31122862	-1	0	NA	NA	NA	NA	NA	NA
ENSMUSG00000086727	4931428L18Rik	1	31135226	31222684	-1	0	NA	NA	NA	NA	NA	NA
ENSMUSG00000100910	Gm29128	1	31136026	31150105	1	0	NA	NA	NA	NA	NA	NA
ENSMUSG00000099796	Gm7893	1	31164549	31164773	1	0.12	0.0136197	1.00949	0.0215028	0.633392	0.526478	NA
ENSMUSG00000050217	Lgsn	1	31176401	31204725	1	0	NA	NA	NA	NA	NA	NA
ENSMUSG00000026063	Pih1d3	1	31222838	31224288	1	0	NA	NA	NA	NA	NA	NA
ENSMUSG00000077664	Gm26145	1	31259593	31259719	-1	0	NA	NA	NA	NA	NA	NA
ENSMUSG00000100205	Gm4850	1	31267326	31267884	1	0	NA	NA	NA	NA	NA	NA
ENSMUSG00000100592	Gm28645	1	31274892	31275455	1	0	NA	NA	NA	NA	NA	NA
ENSMUSG00000094215	Gm6489	1	31286945	31287640	1	0	NA	NA	NA	NA	NA	NA
ENSMUSG00000101093	Gm10307	1	31559540	31561400	1	0	NA	NA	NA	NA	NA	NA
ENSMUSG00000070960	Gm19680	1	31615149	31616661	1	2.81387	-0.0122086	-1.0085	0.0852233	-0.143254	0.886089	NA
ENSMUSG00000088620	Gm23032	1	31656632	31656738	-1	0	NA	NA	NA	NA	NA	NA
ENSMUSG00000082159	Gm7910	1	31736057	31736891	1	0	NA	NA	NA	NA	NA	NA
ENSMUSG00000026058	Khdrbs2	1	32172714	32658568	1	10.9559	0.0528689	1.03733	0.139233	0.379715	0.704157	NA
ENSMUSG00000064688	Gm25814	1	32213133	32213239	-1	0	NA	NA	NA	NA	NA	NA
ENSMUSG00000103482	Gm37999	1	32473757	32475565	1	0	NA	NA	NA	NA	NA	NA
ENSMUSG00000104498	Gm37110	1	32485315	32486942	1	0	NA	NA	NA	NA	NA	NA
ENSMUSG00000104313	Gm37911	1	32496444	32497988	1	0	NA	NA	NA	NA	NA	NA
ENSMUSG00000102865	Gm9839	1	32519563	32520999	-1	0	NA	NA	NA	NA	NA	NA
ENSMUSG00000102321	Gm37792	1	32539028	32542440	1	0	NA	NA	NA	NA	NA	NA
ENSMUSG00000091318	Gm5415	1	32543686	32547294	-1	0.112032	-0.0161972	-1.01129	0.0213283	-0.759424	0.447599	NA
ENSMUSG00000089489	Gm24732	1	32568359	32568421	-1	0	NA	NA	NA	NA	NA	NA
ENSMUSG00000104433	Gm37426	1	32710179	32712648	1	0	NA	NA	NA	NA	NA	NA
ENSMUSG00000089395	Gm23024	1	32726639	32726930	1	0	NA	NA	NA	NA	NA	NA
ENSMUSG00000102926	Gm37151	1	32967484	32972490	-1	0	NA	NA	NA	NA	NA	NA
ENSMUSG00000100497	Gm28624	1	33028160	33030290	-1	0	NA	NA	NA	NA	NA	NA
ENSMUSG00000102917	Gm37724	1	33065130	33066350	1	0.232314	-0.00133136	-1.00092	0.0244572	-0.0544364	0.956587	NA
ENSMUSG00000100481	Gm7114	1	33100907	33102695	1	0	NA	NA	NA	NA	NA	NA
ENSMUSG00000100590	Gm4785	1	33108905	33109655	-1	0	NA	NA	NA	NA	NA	NA
ENSMUSG00000088750	Gm24901	1	33191993	33192102	1	0	NA	NA	NA	NA	NA	NA
ENSMUSG00000104230	Gm37591	1	33212774	33215475	-1	0	NA	NA	NA	NA	NA	NA
ENSMUSG00000101754	Gm2987	1	33235939	33237631	1	0	NA	NA	NA	NA	NA	NA
ENSMUSG00000065223	Gm25792	1	33293676	33293775	1	0	NA	NA	NA	NA	NA	NA
ENSMUSG00000100318	Gm18799	1	33315670	33316582	-1	0	NA	NA	NA	NA	NA	NA
ENSMUSG00000101612	Gm7933	1	33371331	33373585	1	0	NA	NA	NA	NA	NA	NA
ENSMUSG00000065260	Gm23453	1	33422733	33422838	1	0	NA	NA	NA	NA	NA	NA
ENSMUSG00000026134	Prim2	1	33453810	33669795	-1	394.661	0.0048667	1.00338	0.0925324	0.0525945	0.958055	0.99985
ENSMUSG00000101682	Gm29228	1	33482101	33482518	1	0	NA	NA	NA	NA	NA	NA
ENSMUSG00000102714	Gm37618	1	33613758	33616832	-1	0	NA	NA	NA	NA	NA	NA
ENSMUSG00000102093	Gm17813	1	33657781	33658108	1	0	NA	NA	NA	NA	NA	NA
ENSMUSG00000103746	1700001G17Rik	1	33669824	33670712	1	6.46196	0.0870431	1.06219	0.111418	0.781232	0.434666	NA
ENSMUSG00000102198	Gm38173	1	33671915	33674228	-1	0	NA	NA	NA	NA	NA	NA
ENSMUSG00000004768	Rab23	1	33719887	33742564	1	1662.01	0.0756062	1.0538	0.103199	0.732629	0.463785	0.99985
ENSMUSG00000042215	Bag2	1	33745484	33757795	-1	996.658	0.174592	1.12865	0.149975	1.16414	0.244366	0.99985
ENSMUSG00000103072	Gm37905	1	33748007	33748347	1	0.106398	0.0132304	1.00921	0.0211946	0.624231	0.532476	NA
ENSMUSG00000042197	Zfp451	1	33761545	33814595	-1	1133.42	-0.0803725	-1.05729	0.103443	-0.776976	0.437173	0.99985
ENSMUSG00000081402	Gm15455	1	33836124	33838680	-1	0.339636	-0.0295006	-1.02066	0.0285652	-1.03275	0.301722	NA
ENSMUSG00000042182	Bend6	1	33852052	33907816	-1	79.2182	0.177576	1.13098	0.140763	1.26152	0.207121	0.99985
ENSMUSG00000104416	Gm37067	1	33889490	33891117	-1	0.307335	0.00937015	1.00652	0.0315975	0.296547	0.766812	NA
ENSMUSG00000026131	Dst	1	33908225	34308661	1	388.8	-0.0471046	-1.03319	0.133312	-0.35334	0.723834	0.99985
ENSMUSG00000103888	Dst	1	33908272	34307592	1	0	NA	NA	NA	NA	NA	NA
ENSMUSG00000103596	Gm37354	1	33922455	33924838	1	0	NA	NA	NA	NA	NA	NA
ENSMUSG00000099382	Gm28631	1	33963352	33963685	-1	0	NA	NA	NA	NA	NA	NA
ENSMUSG00000084506	Gm23792	1	33981410	33981502	-1	0	NA	NA	NA	NA	NA	NA
ENSMUSG00000103364	Gm38157	1	34032100	34033797	1	1.1895	-0.0550511	-1.0389	0.0561839	-0.979836	0.327167	NA
ENSMUSG00000103405	Dst	1	34160330	34183036	1	0	NA	NA	NA	NA	NA	NA
ENSMUSG00000096992	Gm26788	1	34165856	34178446	-1	1.10954	0.0141783	1.00988	0.0599506	0.236499	0.813045	NA
ENSMUSG00000104475	D630036G22Rik	1	34236596	34238820	1	103.92	0.164539	1.12081	0.150149	1.09584	0.27315	0.99985
ENSMUSG00000103001	A930005N03Rik	1	34269882	34271128	-1	0.110663	-0.0161469	-1.01126	0.0212961	-0.758208	0.448326	NA
ENSMUSG00000104397	Gm37958	1	34329433	34330307	-1	0	NA	NA	NA	NA	NA	NA
ENSMUSG00000102839	Gm37385	1	34350775	34351161	1	0	NA	NA	NA	NA	NA	NA
ENSMUSG00000101206	Gm5266	1	34367371	34369003	1	0	NA	NA	NA	NA	NA	NA
ENSMUSG00000101462	Gm3052	1	34415050	34417986	-1	25.6322	-0.103908	-1.07468	0.139703	-0.74378	0.45701	NA
ENSMUSG00000102336	Gm37233	1	34427002	34433264	-1	332.226	0.101601	1.07296	0.149535	0.679447	0.496855	0.99985
ENSMUSG00000092852	Mir5103	1	34433121	34433199	-1	0	NA	NA	NA	NA	NA	NA
ENSMUSG00000042111	Ccdc115	1	34436670	34439672	-1	362.528	-0.00990207	-1.00689	0.0868718	-0.113985	0.90925	0.99985
ENSMUSG00000101711	Gm28306	1	34439511	34444730	-1	0.0903385	-0.0151129	-1.01053	0.0209175	-0.722497	0.469989	NA
ENSMUSG00000026127	Imp4	1	34439851	34449356	1	1130.24	0.0845187	1.06033	0.109875	0.769228	0.441758	0.99985
ENSMUSG00000026126	Ptpn18	1	34459762	34475733	1	10.621	0.0439304	1.03092	0.101684	0.432028	0.665721	NA
ENSMUSG00000100280	Gm28417	1	34468834	34473148	-1	1.12059	0.0923745	1.06612	0.0607687	1.5201	0.128486	NA
ENSMUSG00000101223	4930568A12Rik	1	34477167	34485933	-1	0.815096	0.0639996	1.04536	0.0459357	1.39324	0.163547	NA
ENSMUSG00000026125	Prss39	1	34498410	34503063	1	0	NA	NA	NA	NA	NA	NA
ENSMUSG00000101116	Gm28416	1	34523716	34524007	-1	0	NA	NA	NA	NA	NA	NA
ENSMUSG00000026124	Cfc1	1	34535648	34544313	1	0	NA	NA	NA	NA	NA	NA
ENSMUSG00000101803	Gm28419	1	34538086	34538560	-1	0	NA	NA	NA	NA	NA	NA
ENSMUSG00000037529	Prss40	1	34543968	34560943	-1	0	NA	NA	NA	NA	NA	NA
ENSMUSG00000045815	1700101I19Rik	1	34579202	34579711	-1	0	NA	NA	NA	NA	NA	NA
ENSMUSG00000045174	Amer3	1	34579657	34590944	1	0	NA	NA	NA	NA	NA	NA
ENSMUSG00000100524	Gm28418	1	34607297	34607719	-1	0	NA	NA	NA	NA	NA	NA
ENSMUSG00000102499	Gm36984	1	34610572	34610806	-1	0	NA	NA	NA	NA	NA	NA
ENSMUSG00000103521	Gm29730	1	34610908	34612303	-1	0	NA	NA	NA	NA	NA	NA
ENSMUSG00000104098	AA619741	1	34635544	34636189	-1	0	NA	NA	NA	NA	NA	NA
ENSMUSG00000037509	Arhgef4	1	34678188	34813309	1	153.445	-0.0349207	-1.0245	0.132588	-0.263378	0.792259	0.99985
ENSMUSG00000102537	Gm37224	1	34752775	34752922	1	0	NA	NA	NA	NA	NA	NA
ENSMUSG00000102612	Gm37845	1	34753123	34753477	1	0	NA	NA	NA	NA	NA	NA
ENSMUSG00000104002	Gm38336	1	34809360	34811908	-1	4.43722	0.0950463	1.0681	0.105077	0.904535	0.365712	NA
ENSMUSG00000037503	Fam168b	1	34813219	34843065	-1	5568.37	0.0403248	1.02835	0.095503	0.422236	0.672853	0.99985
ENSMUSG00000104358	Gm37127	1	34823525	34826560	1	0.114486	-0.0162859	-1.01135	0.0213848	-0.761567	0.446318	NA
ENSMUSG00000026123	Plekhb2	1	34849976	34879580	1	2054.04	0.169026	1.1243	0.132487	1.2758	0.202027	0.99985
ENSMUSG00000103716	Gm19430	1	34928509	34930645	1	0	NA	NA	NA	NA	NA	NA
ENSMUSG00000103548	Gm37670	1	34969627	34969855	-1	0	NA	NA	NA	NA	NA	NA
ENSMUSG00000103760	Gm8009	1	34970065	34970500	1	0	NA	NA	NA	NA	NA	NA
ENSMUSG00000103997	Gm38027	1	34985656	34985890	1	0	NA	NA	NA	NA	NA	NA
ENSMUSG00000077231	Gm25096	1	35178956	35179084	-1	0	NA	NA	NA	NA	NA	NA
ENSMUSG00000104417	Gm37068	1	35625606	35651297	-1	0.894333	-0.0202063	-1.0141	0.0438217	-0.461102	0.644725	NA
ENSMUSG00000064601	Gm25634	1	35761602	35761706	1	0	NA	NA	NA	NA	NA	NA
ENSMUSG00000101714	Gm28415	1	35806974	35810462	1	0.22263	-0.00202777	-1.00141	0.024351	-0.0832724	0.933635	NA
ENSMUSG00000102531	1110002O04Rik	1	35879845	35881119	1	1.75352	0.0114656	1.00798	0.0843343	0.135954	0.891858	NA
ENSMUSG00000103096	Gm8022	1	35958919	35959822	1	0	NA	NA	NA	NA	NA	NA
ENSMUSG00000102279	Gm37146	1	35981960	35986373	-1	2.3397	-0.0412414	-1.029	0.0840401	-0.490734	0.623614	NA
ENSMUSG00000103708	Gm33222	1	36002985	36011044	-1	0.12	0.0136197	1.00949	0.0215028	0.633392	0.526478	NA
ENSMUSG00000104201	4930535G08Rik	1	36011072	36011894	1	0	NA	NA	NA	NA	NA	NA
ENSMUSG00000102434	Gm38049	1	36029647	36031018	-1	0	NA	NA	NA	NA	NA	NA
ENSMUSG00000045216	Hs6st1	1	36068400	36106446	1	2685.9	-0.0223953	-1.01564	0.136771	-0.163743	0.869933	0.99985
ENSMUSG00000104523	Gm37335	1	36105384	36106446	-1	0.442493	-0.0147931	-1.01031	0.0270238	-0.54741	0.584097	NA
ENSMUSG00000102202	Gm33280	1	36132042	36138746	1	0.458281	-0.00314059	-1.00218	0.0334114	-0.0939974	0.925111	NA
ENSMUSG00000037470	Uggt1	1	36140027	36244720	-1	6667.81	0.100119	1.07186	0.0759185	1.31876	0.187248	0.99985
ENSMUSG00000098752	Mir6897	1	36144252	36144313	-1	0	NA	NA	NA	NA	NA	NA
ENSMUSG00000047180	Neurl3	1	36264597	36274679	-1	21.2256	0.034153	1.02396	0.0860149	0.397059	0.691324	NA
ENSMUSG00000037447	Arid5a	1	36307733	36324029	1	282.184	-0.0375745	-1.02639	0.115258	-0.326004	0.744421	0.99985
ENSMUSG00000102762	4930403P22Rik	1	36332708	36333420	1	0	NA	NA	NA	NA	NA	NA
ENSMUSG00000010453	Kansl3	1	36335730	36369181	-1	1471.67	-0.0221211	-1.01545	0.0793587	-0.278748	0.780438	0.99985
ENSMUSG00000098680	Mir6898	1	36348682	36348758	-1	0	NA	NA	NA	NA	NA	NA
ENSMUSG00000037432	Fer1l5	1	36372291	36422110	1	0.210338	-4.06e-05	-1.00003	0.0241889	-0.00167973	0.99866	NA
ENSMUSG00000001143	Lman2l	1	36419871	36445271	-1	668.668	-0.0452489	-1.03186	0.1094	-0.413609	0.679161	0.99985
ENSMUSG00000037408	Cnnm4	1	36471620	36508764	1	325.947	0.0727425	1.05171	0.132666	0.548312	0.583478	0.99985
ENSMUSG00000104316	Gm37909	1	36473952	36476110	1	0.821905	-0.0282747	-1.01979	0.051945	-0.54432	0.586221	NA
ENSMUSG00000001138	Cnnm3	1	36511867	36528237	1	295.997	-0.114795	-1.08282	0.119336	-0.961948	0.336076	0.99985
ENSMUSG00000102845	Gm38033	1	36527534	36528237	-1	0	NA	NA	NA	NA	NA	NA
ENSMUSG00000067653	Ankrd23	1	36530188	36536883	-1	17.3324	-0.103649	-1.07449	0.145393	-0.712892	0.475913	NA
ENSMUSG00000103661	Ankrd23	1	36530193	36539429	-1	0	NA	NA	NA	NA	NA	NA
ENSMUSG00000079610	Ankrd39	1	36537507	36547445	-1	172.38	0.0560936	1.03965	0.128088	0.43793	0.661437	0.99985
ENSMUSG00000026121	Sema4c	1	36548639	36558349	-1	959.237	-0.289992	-1.22263	0.124328	-2.33247	0.0196761	0.966887
ENSMUSG00000087589	D430040D24Rik	1	36557701	36565613	1	23.2636	0.0212104	1.01481	0.148055	0.14326	0.886085	NA
ENSMUSG00000046337	Fam178b	1	36562692	36683183	-1	34.3594	-0.129776	-1.09412	0.131827	-0.984444	0.324897	0.99985
ENSMUSG00000089906	Gm6428	1	36601802	36602146	1	0.106398	0.0132304	1.00921	0.0211946	0.624231	0.532476	NA
ENSMUSG00000077939	Gm24133	1	36663965	36664039	1	0	NA	NA	NA	NA	NA	NA
ENSMUSG00000061518	Cox5b	1	36691484	36693681	1	1920.25	-0.0117056	-1.00815	0.0995602	-0.117573	0.906406	0.99985
ENSMUSG00000037351	Actr1b	1	36698114	36714422	-1	4483.51	0.0971849	1.06968	0.110072	0.882921	0.377279	0.99985
ENSMUSG00000102416	4933424G06Rik	1	36710203	36723399	1	2.48927	-0.101886	-1.07318	0.0981337	-1.03824	0.299159	NA
ENSMUSG00000104237	Gm33533	1	36739048	36744792	-1	0	NA	NA	NA	NA	NA	NA
ENSMUSG00000026117	Zap70	1	36761798	36782818	1	3.70048	-0.0710041	-1.05045	0.103587	-0.685451	0.49306	NA
ENSMUSG00000097291	Gm18828	1	36764863	36765874	-1	0	NA	NA	NA	NA	NA	NA
ENSMUSG00000026116	Tmem131	1	36792191	36943666	-1	3012.66	0.125864	1.09116	0.0646961	1.94546	0.0517195	0.99985
ENSMUSG00000103016	Gm37506	1	36871903	36872045	-1	0.110598	0.013354	1.0093	0.0212906	0.627226	0.530511	NA
ENSMUSG00000102930	Gm38115	1	36913601	36916539	-1	0	NA	NA	NA	NA	NA	NA
ENSMUSG00000103159	F830112A20Rik	1	36922797	36926348	-1	0.112567	0.0134115	1.00934	0.0213367	0.628565	0.529634	NA
ENSMUSG00000080054	Rpl12-ps1	1	36957930	36958427	-1	0.3116	-0.0134535	-1.00937	0.031946	-0.421134	0.673658	NA
ENSMUSG00000095944	n-R5s210	1	37005439	37005557	1	0	NA	NA	NA	NA	NA	NA
ENSMUSG00000050122	Vwa3b	1	37026596	37187613	1	4.58498	-0.0405657	-1.02852	0.117984	-0.343823	0.73098	NA
ENSMUSG00000103603	Gm37020	1	37132273	37133264	-1	0.112032	-0.0161972	-1.01129	0.0213283	-0.759424	0.447599	NA
ENSMUSG00000026114	Cnga3	1	37214434	37263384	1	1.5421	-0.0133849	-1.00932	0.0695917	-0.192334	0.84748	NA
ENSMUSG00000102231	1700074A21Rik	1	37299352	37299697	-1	0	NA	NA	NA	NA	NA	NA
ENSMUSG00000026113	Inpp4a	1	37299865	37410736	1	417.044	-0.0781539	-1.05567	0.0976916	-0.800006	0.423707	0.99985
ENSMUSG00000086064	4930439A04Rik	1	37329667	37334172	-1	0	NA	NA	NA	NA	NA	NA
ENSMUSG00000102879	Gm37135	1	37330971	37331504	-1	0	NA	NA	NA	NA	NA	NA
ENSMUSG00000026112	Coa5	1	37417084	37430103	-1	3172.69	0.0729233	1.05185	0.0650998	1.12018	0.262638	0.99985
ENSMUSG00000026111	Unc50	1	37430139	37439124	1	1096.66	0.0343331	1.02408	0.0807664	0.425091	0.67077	0.99985
ENSMUSG00000026110	Mgat4a	1	37439340	37541016	-1	105.599	0.0428593	1.03015	0.146234	0.293087	0.769456	0.99985
ENSMUSG00000103948	4930594C11Rik	1	37485851	37488605	-1	0	NA	NA	NA	NA	NA	NA
ENSMUSG00000087233	4930594C11Rik	1	37487193	37488982	-1	0	NA	NA	NA	NA	NA	NA
ENSMUSG00000026090	2010300C02Rik	1	37611677	37720085	-1	5.53269	0.0387322	1.02721	0.111098	0.348631	0.727366	NA
ENSMUSG00000089767	4930556I23Rik	1	37614259	37615372	1	0	NA	NA	NA	NA	NA	NA
ENSMUSG00000104365	4930470B04Rik	1	37660722	37662647	1	0	NA	NA	NA	NA	NA	NA
ENSMUSG00000102650	Gm19863	1	37694447	37696664	-1	0	NA	NA	NA	NA	NA	NA
ENSMUSG00000060771	Tsga10	1	37754776	37866429	-1	114.005	0.0461445	1.0325	0.125366	0.368079	0.712814	0.99985
ENSMUSG00000097268	Gm26805	1	37865299	37871388	1	0.963277	-0.052924	-1.03737	0.0612669	-0.863827	0.387683	NA
ENSMUSG00000037216	Lipt1	1	37871738	37876228	1	99.5444	0.122521	1.08864	0.142794	0.858023	0.39088	0.99985
ENSMUSG00000026088	Mitd1	1	37874801	37890411	-1	381.601	0.0508223	1.03586	0.0853292	0.595603	0.551441	0.99985
ENSMUSG00000026087	Mrpl30	1	37890477	37898535	1	1115.94	0.0308909	1.02164	0.104774	0.294834	0.768121	0.99985
ENSMUSG00000061584	Lyg2	1	37905923	37916493	-1	0.121651	0.0136642	1.00952	0.0215381	0.634418	0.525808	NA
ENSMUSG00000087374	Gm15457	1	37933596	37954136	1	0	NA	NA	NA	NA	NA	NA
ENSMUSG00000026085	Lyg1	1	37946736	37957759	-1	0	NA	NA	NA	NA	NA	NA
ENSMUSG00000089141	Gm23409	1	37973967	37974203	1	0	NA	NA	NA	NA	NA	NA
ENSMUSG00000058407	Txndc9	1	37985189	37997893	-1	2358.84	0.0841981	1.0601	0.123696	0.680683	0.496072	0.99985
ENSMUSG00000026083	Eif5b	1	37998010	38055579	1	4541.73	0.0404019	1.0284	0.10501	0.384743	0.700428	0.99985
ENSMUSG00000026082	Rev1	1	38052786	38129801	-1	942.045	-0.0789268	-1.05623	0.0749069	-1.05366	0.292036	0.99985
ENSMUSG00000103804	Gm37062	1	38076295	38077305	-1	13.6886	0.130714	1.09484	0.140411	0.930939	0.351885	NA
ENSMUSG00000102716	Gm5099	1	38132083	38159892	1	0	NA	NA	NA	NA	NA	NA
ENSMUSG00000037138	Aff3	1	38177326	38664955	-1	706.452	-0.031288	-1.02192	0.150004	-0.208581	0.834775	0.99985
ENSMUSG00000085391	Gm16150	1	38235420	38246666	1	0	NA	NA	NA	NA	NA	NA
ENSMUSG00000085280	Gm16151	1	38307902	38311930	1	1.07506	0.0180578	1.0126	0.0588562	0.306812	0.758987	NA
ENSMUSG00000087131	Gm16152	1	38384949	38393974	1	0.106398	0.0132304	1.00921	0.0211946	0.624231	0.532476	NA
ENSMUSG00000102984	Gm34727	1	38487519	38488047	1	0	NA	NA	NA	NA	NA	NA
ENSMUSG00000102541	Gm38135	1	38722620	38723121	1	0	NA	NA	NA	NA	NA	NA
ENSMUSG00000103531	2610300A13Rik	1	38767184	38767686	1	0	NA	NA	NA	NA	NA	NA
ENSMUSG00000048814	Lonrf2	1	38793645	38836711	-1	91.7411	-0.101621	-1.07298	0.150041	-0.677287	0.498224	0.99985
ENSMUSG00000026080	Chst10	1	38863867	38898161	-1	118.107	-0.145787	-1.10633	0.129809	-1.12308	0.261402	0.99985
ENSMUSG00000103647	Gm37707	1	38884754	38888072	1	0	NA	NA	NA	NA	NA	NA
ENSMUSG00000102447	Gm6621	1	38907945	38908716	1	0	NA	NA	NA	NA	NA	NA
ENSMUSG00000067604	Nms	1	38939149	38950276	1	0	NA	NA	NA	NA	NA	NA
ENSMUSG00000026078	Pdcl3	1	38985608	38997238	1	2321.99	0.122725	1.08879	0.137521	0.892407	0.372175	0.99985
ENSMUSG00000103046	Gm37309	1	38992678	38994316	1	43.809	-0.10378	-1.07459	0.144841	-0.716509	0.473677	0.99985
ENSMUSG00000104188	Gm37821	1	39048648	39057637	-1	0	NA	NA	NA	NA	NA	NA
ENSMUSG00000103182	Gm37091	1	39081252	39083338	-1	0	NA	NA	NA	NA	NA	NA
ENSMUSG00000098833	Mir6349	1	39186896	39186992	-1	0	NA	NA	NA	NA	NA	NA
ENSMUSG00000026077	Npas2	1	39193731	39363236	1	132.739	-0.0738974	-1.05256	0.149958	-0.492789	0.622162	0.99985
ENSMUSG00000092553	Gm20428	1	39276283	39276565	-1	0.114486	-0.0162859	-1.01135	0.0213848	-0.761567	0.446318	NA
ENSMUSG00000092563	Gm3617	1	39314899	39315453	1	0	NA	NA	NA	NA	NA	NA
ENSMUSG00000073702	Rpl31	1	39367842	39371911	1	13029	0.0696933	1.04949	0.101134	0.689116	0.49075	0.99985
ENSMUSG00000003134	Tbc1d8	1	39371492	39478755	-1	71.3934	0.0680289	1.04828	0.148049	0.459503	0.645873	0.99985
ENSMUSG00000102607	Gm37265	1	39419048	39419932	-1	0	NA	NA	NA	NA	NA	NA
ENSMUSG00000065629	Gm24826	1	39519533	39519747	1	0	NA	NA	NA	NA	NA	NA
ENSMUSG00000003135	Cnot11	1	39534992	39546889	1	816.858	-0.00329605	-1.00229	0.0825508	-0.0399276	0.968151	0.99985
ENSMUSG00000085894	Gm15832	1	39547570	39552002	-1	27.1017	-0.0154236	-1.01075	0.148523	-0.103846	0.917291	NA
ENSMUSG00000077704	Snord89	1	39548745	39548854	-1	4.75975	-0.0676819	-1.04803	0.110703	-0.611383	0.540946	NA
ENSMUSG00000048234	Rnf149	1	39551296	39577405	-1	1080.56	0.0926684	1.06634	0.0980495	0.945119	0.344598	0.99985
ENSMUSG00000064936	Gm23722	1	39573746	39573875	-1	1.48989	0.0101186	1.00704	0.0649318	0.155835	0.876163	NA
ENSMUSG00000102471	Gm5100	1	39597417	39598005	-1	0	NA	NA	NA	NA	NA	NA
ENSMUSG00000050967	Creg2	1	39618406	39651474	-1	6.04151	0.0614449	1.04351	0.120288	0.510813	0.609482	NA
ENSMUSG00000097083	D930019O06Rik	1	39650176	39657390	1	0.669709	0.0192029	1.0134	0.0492521	0.38989	0.696618	NA
ENSMUSG00000057173	Rfx8	1	39665301	39720997	-1	1.74777	0.0138932	1.00968	0.0822256	0.168965	0.865824	NA
ENSMUSG00000091937	Gm3646	1	39804148	39805332	-1	0.0903385	-0.0151129	-1.01053	0.0209175	-0.722497	0.469989	NA
ENSMUSG00000101634	1700066B17Rik	1	39839175	39847334	-1	0.221261	-0.0019429	-1.00135	0.0243353	-0.0798387	0.936366	NA
ENSMUSG00000026074	Map4k4	1	39900913	40026310	1	9005.34	0.140213	1.10207	0.0734612	1.90866	0.0563056	0.99985
ENSMUSG00000102985	4930456G14Rik	1	40049039	40050368	-1	0.196737	-0.000806979	-1.00056	0.0240251	-0.0335889	0.973205	NA
ENSMUSG00000026073	Il1r2	1	40074079	40125231	1	23.1932	0.2196	1.16441	0.148747	1.47633	0.139856	NA
ENSMUSG00000097899	Gm16894	1	40076228	40085851	-1	2.12784	-0.0393685	-1.02766	0.0834777	-0.471605	0.637209	NA
ENSMUSG00000102975	Gm37347	1	40088511	40091581	1	0.106398	0.0132304	1.00921	0.0211946	0.624231	0.532476	NA
ENSMUSG00000026072	Il1r1	1	40225080	40317257	1	1993.11	-0.0824906	-1.05884	0.150154	-0.549374	0.582749	0.99985
ENSMUSG00000103560	Gm38070	1	40238020	40244499	1	0.689709	-0.0260171	-1.0182	0.043028	-0.604655	0.545408	NA
ENSMUSG00000070942	Il1rl2	1	40324610	40367562	1	1163.57	-0.0308138	-1.02159	0.150037	-0.205375	0.837279	0.99985
ENSMUSG00000103230	Gm17970	1	40353852	40354536	1	14.8108	0.0169913	1.01185	0.133619	0.127162	0.898812	NA
ENSMUSG00000026069	Il1rl1	1	40429570	40465415	1	10443.6	-0.129831	-1.09417	0.139749	-0.929029	0.352874	0.99985
ENSMUSG00000026070	Il18r1	1	40465552	40500854	1	4.91818	-0.0307163	-1.02152	0.119677	-0.25666	0.797441	NA
ENSMUSG00000026068	Il18rap	1	40515362	40551705	1	267.119	0.11636	1.084	0.139027	0.836963	0.402613	0.99985
ENSMUSG00000104441	Gm35801	1	40572188	40580662	-1	0	NA	NA	NA	NA	NA	NA
ENSMUSG00000026065	Slc9a4	1	40580081	40630725	1	0.311223	-0.0139963	-1.00975	0.0319533	-0.438025	0.661368	NA
ENSMUSG00000102676	Gm37435	1	40582895	40586841	-1	0.0903385	-0.0151129	-1.01053	0.0209175	-0.722497	0.469989	NA
ENSMUSG00000026062	Slc9a2	1	40680574	40769273	1	5.76032	-0.0779951	-1.05555	0.0853073	-0.914284	0.360567	NA
ENSMUSG00000103679	Gm37623	1	40691442	40697636	-1	0	NA	NA	NA	NA	NA	NA
ENSMUSG00000103270	Gm37915	1	40771385	40785343	1	0.333829	0.00792216	1.00551	0.0319811	0.247713	0.804356	NA
ENSMUSG00000041945	Mfsd9	1	40772038	40790687	-1	186.329	0.142259	1.10363	0.129599	1.09768	0.272343	0.99985
ENSMUSG00000079588	Tmem182	1	40805601	40856887	1	2.05082	0.0285262	1.01997	0.079513	0.358762	0.719773	NA
ENSMUSG00000094136	Gm5973	1	40863737	40864232	-1	0	NA	NA	NA	NA	NA	NA
ENSMUSG00000104072	4930448I06Rik	1	41167587	41181252	-1	0.114486	-0.0162859	-1.01135	0.0213848	-0.761567	0.446318	NA
ENSMUSG00000100185	Gm28634	1	41526931	41529543	-1	0	NA	NA	NA	NA	NA	NA
ENSMUSG00000100832	Gm29260	1	41781808	41939560	1	0	NA	NA	NA	NA	NA	NA
ENSMUSG00000100178	Gm5267	1	42103289	42104333	1	0	NA	NA	NA	NA	NA	NA
ENSMUSG00000101877	Gm8176	1	42179290	42180388	-1	0	NA	NA	NA	NA	NA	NA
ENSMUSG00000053640	Gm9915	1	42229726	42231108	1	0	NA	NA	NA	NA	NA	NA
ENSMUSG00000101919	Gm29664	1	42238233	42238695	-1	0	NA	NA	NA	NA	NA	NA
ENSMUSG00000101299	Gm28175	1	42261855	42262253	1	0.110598	0.013354	1.0093	0.0212906	0.627226	0.530511	NA
ENSMUSG00000100180	Gm28140	1	42324590	42355937	-1	0	NA	NA	NA	NA	NA	NA
ENSMUSG00000103106	Gm37047	1	42491813	42495663	1	0	NA	NA	NA	NA	NA	NA
ENSMUSG00000060424	Pantr1	1	42590782	42694842	-1	4.38909	0.041304	1.02904	0.0952011	0.43386	0.66439	NA
ENSMUSG00000104199	4930420N18Rik	1	42651726	42652401	1	0	NA	NA	NA	NA	NA	NA
ENSMUSG00000093436	Gm20646	1	42694925	42744791	1	0.339571	-0.00967462	-1.00673	0.0257225	-0.376115	0.706831	NA
ENSMUSG00000045515	Pou3f3	1	42695768	42703176	1	84.9949	0.172607	1.12709	0.147731	1.16839	0.242651	0.99985
ENSMUSG00000097063	Pantr2	1	42707061	42713454	-1	0.61047	0.011875	1.00827	0.0353627	0.335805	0.737018	NA
ENSMUSG00000099784	Dalir	1	42750712	42752881	1	0	NA	NA	NA	NA	NA	NA
ENSMUSG00000060679	Mrps9	1	42851233	42905683	1	652.623	0.0365097	1.02563	0.081744	0.446635	0.655139	0.99985
ENSMUSG00000077448	Gm23126	1	42866685	42866818	-1	0	NA	NA	NA	NA	NA	NA
ENSMUSG00000041907	Gpr45	1	42952872	43035456	1	65.5632	0.0849347	1.06064	0.147198	0.57701	0.563932	0.99985
ENSMUSG00000089088	Gm24001	1	43036845	43036929	1	0	NA	NA	NA	NA	NA	NA
ENSMUSG00000070939	Tgfbrap1	1	43047200	43098637	-1	973.275	-0.0697889	-1.04956	0.110995	-0.628758	0.529508	0.99985
ENSMUSG00000100269	Gm28782	1	43056267	43057134	1	0	NA	NA	NA	NA	NA	NA
ENSMUSG00000041878	8430432A02Rik	1	43092588	43093835	1	3.62123	0.0644085	1.04566	0.0856213	0.752249	0.451902	NA
ENSMUSG00000010290	AI597479	1	43098710	43115947	1	782.167	-0.0709358	-1.0504	0.0807043	-0.878959	0.379424	0.99985
ENSMUSG00000008136	Fhl2	1	43123074	43196984	-1	3461.09	0.229172	1.17216	0.123212	1.85997	0.0628892	0.99985
ENSMUSG00000094497	Gm8210	1	43189156	43189638	1	1294.88	0.11968	1.08649	0.109899	1.089	0.276155	0.99985
ENSMUSG00000099576	Gm29040	1	43250156	43302925	-1	0.3539	0.0234975	1.01642	0.0282244	0.832525	0.405112	NA
ENSMUSG00000099694	Gm29610	1	43270683	43271135	1	0	NA	NA	NA	NA	NA	NA
ENSMUSG00000101923	Gm29041	1	43409584	43409963	1	0	NA	NA	NA	NA	NA	NA
ENSMUSG00000066877	Nck2	1	43444579	43570515	1	1064.88	-0.0580326	-1.04105	0.103306	-0.561756	0.574283	0.99985
ENSMUSG00000103422	Gm37536	1	43488447	43490937	1	0	NA	NA	NA	NA	NA	NA
ENSMUSG00000103945	Gm38228	1	43560273	43561565	1	12.2657	0.032334	1.02267	0.133192	0.242763	0.808189	NA
ENSMUSG00000026051	1500015O10Rik	1	43730602	43742578	1	399.488	-0.0351284	-1.02465	0.150124	-0.233995	0.814989	0.99985
ENSMUSG00000100764	Gm29155	1	43741961	43743895	-1	1.75338	0.105063	1.07554	0.0725069	1.449	0.147336	NA
ENSMUSG00000100635	Gm29157	1	43742915	43743526	1	7.81934	0.0188909	1.01318	0.127002	0.148745	0.881755	NA
ENSMUSG00000100480	Gm29156	1	43745784	43746282	-1	2.65367	-0.00117628	-1.00082	0.0748825	-0.0157084	0.987467	NA
ENSMUSG00000057363	Uxs1	1	43746966	43827800	-1	1494.06	-0.0138525	-1.00965	0.122531	-0.113053	0.909989	0.99985
ENSMUSG00000090243	Gm16103	1	43785910	43787188	1	0	NA	NA	NA	NA	NA	NA
ENSMUSG00000100701	Gm19587	1	43888051	43888595	1	0	NA	NA	NA	NA	NA	NA
ENSMUSG00000101395	Gm8241	1	43898294	43899109	1	0	NA	NA	NA	NA	NA	NA
ENSMUSG00000088848	Gm26352	1	43902928	43903052	1	0	NA	NA	NA	NA	NA	NA
ENSMUSG00000095757	Gm24180	1	43918777	43918886	-1	0	NA	NA	NA	NA	NA	NA
ENSMUSG00000041763	Tpp2	1	43933647	44003000	1	2788.43	0.0895302	1.06402	0.105722	0.846842	0.397083	0.99985
ENSMUSG00000047343	Mettl21c	1	44009408	44020034	-1	0.847357	-0.00805081	-1.0056	0.0575623	-0.139863	0.888769	NA
ENSMUSG00000090106	Gm15838	1	44018470	44018649	-1	0	NA	NA	NA	NA	NA	NA
ENSMUSG00000091844	Gm8251	1	44055952	44061936	-1	4.49447	0.0566656	1.04006	0.11232	0.5045	0.61391	NA
ENSMUSG00000026049	Tex30	1	44086613	44102441	-1	86.6562	-0.0450996	-1.03175	0.140406	-0.32121	0.748052	0.99985
ENSMUSG00000101104	Gm29247	1	44091463	44110790	-1	0	NA	NA	NA	NA	NA	NA
ENSMUSG00000026047	Kdelc1	1	44106546	44118808	-1	988.005	0.127167	1.09215	0.114006	1.11544	0.264662	0.99985
ENSMUSG00000041684	Bivm	1	44118957	44144770	1	592.568	0.0722048	1.05132	0.113305	0.637263	0.523953	0.99985
ENSMUSG00000026048	Ercc5	1	44147744	44181260	1	1577.62	0.0345177	1.02421	0.0983279	0.351047	0.725553	0.99985
ENSMUSG00000046828	Mettl21e	1	44204070	44218961	-1	0.233682	-0.00141613	-1.00098	0.0244725	-0.0578663	0.953855	NA
ENSMUSG00000089703	Gm15833	1	44212162	44213118	1	0	NA	NA	NA	NA	NA	NA
ENSMUSG00000100966	Gm5700	1	44330048	44331036	-1	0	NA	NA	NA	NA	NA	NA
ENSMUSG00000100769	Gm28893	1	44392809	44394447	1	0	NA	NA	NA	NA	NA	NA
ENSMUSG00000101567	Txn-ps1	1	44463923	44464231	-1	0	NA	NA	NA	NA	NA	NA
ENSMUSG00000056870	Gulp1	1	44551511	44796838	1	1053.8	-0.0661226	-1.0469	0.13035	-0.507268	0.611967	0.99985
ENSMUSG00000102319	Gm37626	1	44560885	44565447	1	0.725462	0.00745248	1.00518	0.0432243	0.172414	0.863112	NA
ENSMUSG00000089877	Gm16102	1	44644279	44644698	1	0.667399	0.0165126	1.01151	0.0423836	0.389598	0.696833	NA
ENSMUSG00000101701	4930521E06Rik	1	44739676	44744949	-1	0	NA	NA	NA	NA	NA	NA
ENSMUSG00000103071	Gm38110	1	44756942	44758492	1	0.232314	-0.00133136	-1.00092	0.0244572	-0.0544364	0.956587	NA
ENSMUSG00000100434	Gm3489	1	44839171	44839698	1	0	NA	NA	NA	NA	NA	NA
ENSMUSG00000100013	Gm19480	1	44873486	44874152	-1	0	NA	NA	NA	NA	NA	NA
ENSMUSG00000101251	Gm3496	1	44924149	44924893	-1	0	NA	NA	NA	NA	NA	NA
ENSMUSG00000101937	Gm5268	1	45178067	45179006	1	0	NA	NA	NA	NA	NA	NA
ENSMUSG00000026043	Col3a1	1	45311538	45349706	1	188334	0.0110102	1.00766	0.146298	0.0752584	0.940009	0.99985
ENSMUSG00000026042	Col5a2	1	45374321	45503282	-1	122197	0.115843	1.08361	0.116921	0.990785	0.321791	0.99985
ENSMUSG00000104476	Gm38211	1	45485836	45493052	-1	9.2974	-0.0289253	-1.02025	0.138268	-0.209198	0.834294	NA
ENSMUSG00000100218	Gm8296	1	45513532	45514055	-1	0	NA	NA	NA	NA	NA	NA
ENSMUSG00000100361	Gm7063	1	45519774	45520754	-1	1.65726	-0.028043	-1.01963	0.0789423	-0.355234	0.722414	NA
ENSMUSG00000100894	Gm8304	1	45602026	45602753	1	0	NA	NA	NA	NA	NA	NA
ENSMUSG00000095121	Gm23216	1	45685456	45685562	-1	0.228973	-0.0214247	-1.01496	0.0244064	-0.87783	0.380036	NA
ENSMUSG00000065255	Gm23974	1	45746895	45747025	1	0	NA	NA	NA	NA	NA	NA
ENSMUSG00000100843	Gm8307	1	45768337	45769486	1	71.9153	0.00820573	1.0057	0.139633	0.0587665	0.953138	0.99985
ENSMUSG00000087764	Gm23984	1	45772962	45773164	1	0	NA	NA	NA	NA	NA	NA
ENSMUSG00000025995	Wdr75	1	45795166	45823619	1	1643.4	0.0993079	1.07126	0.101334	0.980001	0.327085	0.99985
ENSMUSG00000099850	Gm28906	1	45833800	45836788	-1	0	NA	NA	NA	NA	NA	NA
ENSMUSG00000084817	Gm5526	1	45857332	45857754	-1	12.0486	-0.135241	-1.09828	0.132503	-1.02066	0.307414	NA
ENSMUSG00000098549	Gm5269	1	45889525	45890273	-1	0	NA	NA	NA	NA	NA	NA
ENSMUSG00000099381	Gm18303	1	45905623	45906798	1	0	NA	NA	NA	NA	NA	NA
ENSMUSG00000025993	Slc40a1	1	45908068	45926523	-1	1445.35	-0.0101216	-1.00704	0.113828	-0.08892	0.929145	0.99985
ENSMUSG00000099946	Gm9496	1	45971182	45976975	1	0	NA	NA	NA	NA	NA	NA
ENSMUSG00000070896	Rpl23a-ps1	1	45981548	45982012	1	0.0903385	-0.0151129	-1.01053	0.0209175	-0.722497	0.469989	NA
ENSMUSG00000090682	Gm3852	1	46011757	46012020	-1	0	NA	NA	NA	NA	NA	NA
ENSMUSG00000044457	Stk-ps2	1	46020072	46030469	-1	0.447403	-0.0248585	-1.01738	0.0350394	-0.709444	0.478049	NA
ENSMUSG00000099432	Gm18849	1	46056310	46058986	1	0	NA	NA	NA	NA	NA	NA
ENSMUSG00000041144	Dnah7b	1	46066315	46373546	1	87.6233	-0.136619	-1.09933	0.149257	-0.915327	0.36002	0.99985
ENSMUSG00000096047	n-R5s211	1	46374197	46374315	1	0	NA	NA	NA	NA	NA	NA
ENSMUSG00000101262	Gm8326	1	46414502	46416932	1	0.0903385	-0.0151129	-1.01053	0.0209175	-0.722497	0.469989	NA
ENSMUSG00000101337	Dnah7c	1	46425592	46807476	1	0.857547	-0.00233764	-1.00162	0.050937	-0.0458928	0.963396	NA
ENSMUSG00000025986	Slc39a10	1	46807544	46892852	-1	1658.9	0.0157112	1.01095	0.106536	0.147473	0.882758	0.99985
ENSMUSG00000100213	Gm28151	1	46849529	46850479	-1	24.3217	0.0247138	1.01728	0.149433	0.165384	0.868642	NA
ENSMUSG00000103129	Gm37393	1	46877203	46881072	-1	0	NA	NA	NA	NA	NA	NA
ENSMUSG00000100160	Gm28527	1	46896583	46896879	-1	0	NA	NA	NA	NA	NA	NA
ENSMUSG00000101921	Gm28825	1	47067788	47068025	1	0	NA	NA	NA	NA	NA	NA
ENSMUSG00000101447	Gm28826	1	47153461	47189071	1	0.225149	-0.0219253	-1.01531	0.0246931	-0.887913	0.374588	NA
ENSMUSG00000081185	Gm4852	1	47365644	47366372	-1	0.112567	0.0134115	1.00934	0.0213367	0.628565	0.529634	NA
ENSMUSG00000103246	Gm38090	1	47433824	47435765	-1	0	NA	NA	NA	NA	NA	NA
ENSMUSG00000098876	Mir6350	1	47467021	47467125	-1	0	NA	NA	NA	NA	NA	NA
ENSMUSG00000100530	Gm18117	1	47478868	47480198	1	0	NA	NA	NA	NA	NA	NA
ENSMUSG00000104067	Gm37196	1	47605996	47606901	1	0	NA	NA	NA	NA	NA	NA
ENSMUSG00000100033	Gm8337	1	47657693	47659630	1	0.331533	0.0227886	1.01592	0.0278008	0.819711	0.412381	NA
ENSMUSG00000094968	Gm22419	1	47749279	47749399	-1	0	NA	NA	NA	NA	NA	NA
ENSMUSG00000088017	Gm23829	1	47751299	47751568	-1	0	NA	NA	NA	NA	NA	NA
ENSMUSG00000101996	Gm19206	1	47914989	47915815	-1	0	NA	NA	NA	NA	NA	NA
ENSMUSG00000096973	Gm5974	1	48313866	48314851	-1	0	NA	NA	NA	NA	NA	NA
ENSMUSG00000064943	Gm23240	1	48462173	48462293	-1	0	NA	NA	NA	NA	NA	NA
ENSMUSG00000100866	Gm28830	1	48527639	48527851	1	0	NA	NA	NA	NA	NA	NA
ENSMUSG00000101721	Gm8354	1	48731579	48733090	-1	0	NA	NA	NA	NA	NA	NA
ENSMUSG00000099376	Gm19124	1	48783663	48784593	1	0	NA	NA	NA	NA	NA	NA
ENSMUSG00000097883	Gm8357	1	48881713	48882723	1	0	NA	NA	NA	NA	NA	NA
ENSMUSG00000092790	Gm22693	1	49095444	49095885	1	0	NA	NA	NA	NA	NA	NA
ENSMUSG00000099698	Gm28740	1	49173160	49173374	-1	0	NA	NA	NA	NA	NA	NA
ENSMUSG00000099454	Gm8367	1	49236252	49237244	1	0	NA	NA	NA	NA	NA	NA
ENSMUSG00000051616	C230029F24Rik	1	49244616	49340443	1	0	NA	NA	NA	NA	NA	NA
ENSMUSG00000099627	Gm6757	1	49399024	49400729	-1	0	NA	NA	NA	NA	NA	NA
ENSMUSG00000099577	Gm3605	1	49498553	49498992	1	0	NA	NA	NA	NA	NA	NA
ENSMUSG00000099882	Gm28388	1	49579150	49579586	-1	0	NA	NA	NA	NA	NA	NA
ENSMUSG00000101760	Gm8384	1	50056782	50058490	1	0	NA	NA	NA	NA	NA	NA
ENSMUSG00000099608	4933411E06Rik	1	50107470	50108962	1	0	NA	NA	NA	NA	NA	NA
ENSMUSG00000099864	Gm8391	1	50177566	50178291	-1	0	NA	NA	NA	NA	NA	NA
ENSMUSG00000098249	Gm27330	1	50222389	50222520	-1	0	NA	NA	NA	NA	NA	NA
ENSMUSG00000100451	Gm29665	1	50397552	50398079	-1	0	NA	NA	NA	NA	NA	NA
ENSMUSG00000099941	Gm20118	1	50533030	50533191	1	0	NA	NA	NA	NA	NA	NA
ENSMUSG00000084531	Gm25843	1	50559762	50560075	1	0	NA	NA	NA	NA	NA	NA
ENSMUSG00000100816	Gm28321	1	50815375	50817701	1	1.01682	0.04653	1.03278	0.0532288	0.874151	0.382036	NA
ENSMUSG00000026109	Tmeff2	1	50900647	51187270	1	375.912	-0.00155357	-1.00108	0.150155	-0.0103465	0.991745	0.99985
ENSMUSG00000100671	Gm28322	1	50904444	50905918	1	0.121651	0.0136642	1.00952	0.0215381	0.634418	0.525808	NA
ENSMUSG00000092906	Gm25736	1	51015313	51015413	1	0	NA	NA	NA	NA	NA	NA
ENSMUSG00000101242	Gm28319	1	51138281	51141222	-1	0	NA	NA	NA	NA	NA	NA
ENSMUSG00000099924	Gm28320	1	51148309	51150581	1	0.112567	0.0134115	1.00934	0.0213367	0.628565	0.529634	NA
ENSMUSG00000099625	Gm29325	1	51195221	51197748	1	0.110663	-0.0161469	-1.01126	0.0212961	-0.758208	0.448326	NA
ENSMUSG00000101799	9330175M20Rik	1	51218386	51333779	-1	2.04874	0.0257828	1.01803	0.073319	0.351652	0.725099	NA
ENSMUSG00000045954	Sdpr	1	51289126	51302960	1	4367.66	0.118527	1.08563	0.142109	0.834057	0.404249	0.99985
ENSMUSG00000099741	Gm5253	1	51317528	51318552	-1	0	NA	NA	NA	NA	NA	NA
ENSMUSG00000101702	1700072G22Rik	1	51457932	51458931	-1	0.12	0.0136197	1.00949	0.0215028	0.633392	0.526478	NA
ENSMUSG00000026107	Nabp1	1	51465862	51478425	-1	1783.89	0.16669	1.12248	0.14787	1.12727	0.259629	0.99985
ENSMUSG00000099413	Gm17767	1	51507086	51596718	-1	1.10256	-0.00934654	-1.0065	0.0584794	-0.159826	0.873018	NA
ENSMUSG00000103424	Gm37535	1	51527005	51529369	-1	0	NA	NA	NA	NA	NA	NA
ENSMUSG00000101741	Gm28055	1	51696324	51746943	-1	0.218965	0.0173497	1.0121	0.0242896	0.714284	0.475052	NA
ENSMUSG00000018417	Myo1b	1	51749765	51916071	-1	2776.44	0.0402395	1.02828	0.129503	0.310723	0.756011	0.99985
ENSMUSG00000101724	Gm29453	1	51847840	51849118	-1	0	NA	NA	NA	NA	NA	NA
ENSMUSG00000100313	Gm28323	1	51877110	51879608	-1	0.110663	-0.0161469	-1.01126	0.0212961	-0.758208	0.448326	NA
ENSMUSG00000100696	Gm8419	1	51938254	51938665	-1	0	NA	NA	NA	NA	NA	NA
ENSMUSG00000099135	Gm27607	1	51938974	51939095	-1	0	NA	NA	NA	NA	NA	NA
ENSMUSG00000072324	Gm8420	1	51940664	51941261	-1	0	NA	NA	NA	NA	NA	NA
ENSMUSG00000062939	Stat4	1	51987148	52107189	1	0.674227	0.0194159	1.01355	0.049257	0.394174	0.693452	NA
ENSMUSG00000101628	Gm28177	1	52077261	52156087	1	0.558507	-0.0193189	-1.01348	0.0473572	-0.407939	0.683318	NA
ENSMUSG00000078291	Gm3940	1	52090635	52091066	-1	0.325364	0.0225825	1.01578	0.0276761	0.815955	0.414526	NA
ENSMUSG00000026104	Stat1	1	52119440	52161865	1	646.75	-0.0149964	-1.01045	0.146941	-0.102057	0.918711	0.99985
ENSMUSG00000099569	Gm18301	1	52134443	52135330	-1	0	NA	NA	NA	NA	NA	NA
ENSMUSG00000026103	Gls	1	52163448	52233232	-1	4122.68	0.10036	1.07204	0.100208	1.00151	0.316579	0.99985
ENSMUSG00000099648	Gm5975	1	52287697	52289095	-1	0	NA	NA	NA	NA	NA	NA
ENSMUSG00000065192	Gm23460	1	52444436	52444544	-1	0	NA	NA	NA	NA	NA	NA
ENSMUSG00000002881	Nab1	1	52457294	52500679	-1	1664.76	0.149748	1.10938	0.072345	2.06992	0.0384598	0.99985
ENSMUSG00000097833	Gm5976	1	52503234	52504229	-1	0.0903385	-0.0151129	-1.01053	0.0209175	-0.722497	0.469989	NA
ENSMUSG00000101501	Rps27a-ps1	1	52522239	52522701	1	0.830062	-0.00417795	-1.0029	0.0510299	-0.0818727	0.934748	NA
ENSMUSG00000100120	Gm553	1	52522902	52582679	1	0.44106	-0.00408063	-1.00283	0.0332847	-0.122598	0.902426	NA
ENSMUSG00000099878	Gm28178	1	52570014	52580291	-1	0.112567	0.0134115	1.00934	0.0213367	0.628565	0.529634	NA
ENSMUSG00000100007	Gm5527	1	52584518	52585159	1	0	NA	NA	NA	NA	NA	NA
ENSMUSG00000043015	Tmem194b	1	52630703	52651919	1	120.041	-0.127792	-1.09262	0.149623	-0.854094	0.393053	0.99985
ENSMUSG00000103630	Gm37242	1	52653808	52655892	-1	0.106398	0.0132304	1.00921	0.0211946	0.624231	0.532476	NA
ENSMUSG00000041439	Mfsd6	1	52656286	52727462	-1	196.193	0.0616388	1.04365	0.101083	0.609785	0.542004	0.99985
ENSMUSG00000100302	Gm29670	1	52702272	52704762	-1	0	NA	NA	NA	NA	NA	NA
ENSMUSG00000100230	Gm28650	1	52756719	52757129	1	0	NA	NA	NA	NA	NA	NA
ENSMUSG00000026102	Inpp1	1	52785427	52817688	-1	602.649	0.0194048	1.01354	0.0932075	0.208189	0.835081	0.99985
ENSMUSG00000041426	Hibch	1	52844929	52920986	1	515.407	0.0945604	1.06774	0.0732347	1.2912	0.196636	0.99985
ENSMUSG00000089802	Gm16107	1	52873137	52873998	-1	0	NA	NA	NA	NA	NA	NA
ENSMUSG00000043629	1700019D03Rik	1	52922324	53020179	-1	4.31241	-0.0717262	-1.05097	0.0912889	-0.785706	0.43204	NA
ENSMUSG00000026100	Mstn	1	53061640	53068079	1	1.20026	0.00243641	1.00169	0.0618961	0.039363	0.968601	NA
ENSMUSG00000089334	Gm24349	1	53100050	53100150	1	0	NA	NA	NA	NA	NA	NA
ENSMUSG00000060715	1700019A02Rik	1	53158577	53187636	-1	0.523907	-0.0138585	-1.00965	0.0416421	-0.3328	0.739285	NA
ENSMUSG00000026098	Pms1	1	53189187	53297018	-1	112.382	-0.072176	-1.0513	0.137075	-0.526543	0.598511	0.99985
ENSMUSG00000100763	Gm28777	1	53196113	53197695	1	0	NA	NA	NA	NA	NA	NA
ENSMUSG00000026097	Ormdl1	1	53297095	53310309	1	213.823	-0.0367009	-1.02577	0.130771	-0.280649	0.778979	0.99985
ENSMUSG00000100679	Gm28778	1	53297111	53318035	1	0	NA	NA	NA	NA	NA	NA
ENSMUSG00000026096	Osgepl1	1	53313624	53326343	1	105.3	-0.0257923	-1.01804	0.116857	-0.220718	0.825312	0.99985
ENSMUSG00000099913	Gm28551	1	53325507	53352667	-1	0	NA	NA	NA	NA	NA	NA
ENSMUSG00000101838	Gm18800	1	53326206	53342186	-1	0.49615	-0.00500135	-1.00347	0.0267257	-0.187136	0.851554	NA
ENSMUSG00000026095	Asnsd1	1	53344617	53352752	-1	117.939	0.11579	1.08357	0.128394	0.901832	0.367146	0.99985
ENSMUSG00000100267	Gm28779	1	53362149	53362471	-1	0	NA	NA	NA	NA	NA	NA
ENSMUSG00000099450	Gm6799	1	53363114	53363686	1	0	NA	NA	NA	NA	NA	NA
ENSMUSG00000100069	Gm6801	1	53390415	53392585	1	0	NA	NA	NA	NA	NA	NA
ENSMUSG00000096141	Dnah7a	1	53397006	53706784	-1	1.6267	0.0259197	1.01813	0.0786522	0.329549	0.741741	NA
ENSMUSG00000092657	Gm25240	1	53443271	53443395	-1	0	NA	NA	NA	NA	NA	NA
ENSMUSG00000026094	Stk17b	1	53755506	53785224	-1	1614.16	-0.0618749	-1.04382	0.145806	-0.424366	0.671299	0.99985
ENSMUSG00000102405	Gm37863	1	53791201	53792657	1	0	NA	NA	NA	NA	NA	NA
ENSMUSG00000042807	Hecw2	1	53806876	54195168	-1	226.793	-0.0560591	-1.03962	0.130331	-0.43013	0.667101	0.99985
ENSMUSG00000098443	Mir7681	1	53849424	53849495	1	0	NA	NA	NA	NA	NA	NA
ENSMUSG00000087949	Gm24251	1	53886828	53886941	-1	0	NA	NA	NA	NA	NA	NA
ENSMUSG00000102868	Gm37633	1	54152397	54155096	-1	0	NA	NA	NA	NA	NA	NA
ENSMUSG00000094013	Gm25829	1	54249102	54249208	-1	0	NA	NA	NA	NA	NA	NA
ENSMUSG00000025983	Ccdc150	1	54250683	54368727	1	3.10389	-0.075345	-1.05361	0.0846873	-0.889685	0.373635	NA
ENSMUSG00000041303	Gtf3c3	1	54396004	54438971	-1	933.229	0.0644374	1.04568	0.0921638	0.699162	0.484451	0.99985
ENSMUSG00000073678	Pgap1	1	54472994	54557684	-1	274.612	-0.0391527	-1.02751	0.138229	-0.283245	0.776989	0.99985
ENSMUSG00000104136	Gm36955	1	54518610	54520270	-1	0	NA	NA	NA	NA	NA	NA
ENSMUSG00000101130	Gm19637	1	54566703	54567281	1	0	NA	NA	NA	NA	NA	NA
ENSMUSG00000052331	Ankrd44	1	54645340	54926387	-1	732.022	0.136052	1.09889	0.136363	0.997719	0.318416	0.99985
ENSMUSG00000101674	4930444A19Rik	1	54681729	54767524	1	0	NA	NA	NA	NA	NA	NA
ENSMUSG00000102503	Gm37370	1	54737166	54738575	-1	0.682145	0.0194347	1.01356	0.0492682	0.394469	0.693235	NA
ENSMUSG00000089245	Gm24053	1	54769218	54769322	1	0	NA	NA	NA	NA	NA	NA
ENSMUSG00000102642	A130048G24Rik	1	54913845	54916594	-1	0	NA	NA	NA	NA	NA	NA
ENSMUSG00000025982	Sf3b1	1	54985169	55027481	-1	8191.85	0.0315157	1.02209	0.0597967	0.527047	0.598161	0.99985
ENSMUSG00000103030	E330011M16Rik	1	55051319	55053112	-1	14.2138	-0.072369	-1.05144	0.13356	-0.541847	0.587924	NA
ENSMUSG00000025981	Coq10b	1	55052770	55072702	1	1129.22	0.0820403	1.05851	0.136697	0.60016	0.5484	0.99985
ENSMUSG00000101122	Gm17971	1	55066264	55067069	1	37.1431	0.189603	1.14045	0.135594	1.39831	0.16202	0.99985
ENSMUSG00000025980	Hspd1	1	55077835	55088243	-1	8948.03	0.138809	1.101	0.133378	1.04072	0.298007	0.99985
ENSMUSG00000073676	Hspe1	1	55088132	55091307	1	3185.21	0.051118	1.03607	0.110593	0.462215	0.643927	0.99985
ENSMUSG00000100736	Gm5147	1	55120080	55120873	-1	0	NA	NA	NA	NA	NA	NA
ENSMUSG00000089670	Gm16581	1	55127297	55128287	1	0	NA	NA	NA	NA	NA	NA
ENSMUSG00000025979	Mob4	1	55131231	55154899	1	1501.44	0.0639573	1.04533	0.0846222	0.755798	0.44977	0.99985
ENSMUSG00000061863	Gm6822	1	55160747	55161053	-1	0	NA	NA	NA	NA	NA	NA
ENSMUSG00000025978	Rftn2	1	55170159	55226782	-1	494.424	-0.0285874	-1.02001	0.120604	-0.237035	0.81263	0.99985
ENSMUSG00000097649	Gm10561	1	55226251	55235622	1	100.26	-0.00120768	-1.00084	0.149803	-0.00806179	0.993568	0.99985
ENSMUSG00000046994	Mars2	1	55237177	55248470	1	306.405	0.198555	1.14755	0.1301	1.52617	0.126968	0.99985
ENSMUSG00000025977	Boll	1	55248658	55363469	-1	0.226398	0.0176114	1.01228	0.0244706	0.719695	0.471713	NA
ENSMUSG00000100030	Boll	1	55300069	55340589	-1	0	NA	NA	NA	NA	NA	NA
ENSMUSG00000100215	Gm8292	1	55335401	55335796	1	675.773	-0.0781708	-1.05568	0.120775	-0.647244	0.517474	0.99985
ENSMUSG00000101945	Gm29138	1	55370016	55370363	-1	0	NA	NA	NA	NA	NA	NA
ENSMUSG00000101085	Gm8531	1	55381195	55382087	-1	0	NA	NA	NA	NA	NA	NA
ENSMUSG00000038349	Plcl1	1	55405921	55754285	1	611.418	0.154786	1.11326	0.149922	1.03245	0.301863	0.99985
ENSMUSG00000102145	Gm38056	1	55440904	55445930	1	1.22996	0.00259062	1.0018	0.0702232	0.0368912	0.970572	NA
ENSMUSG00000100309	Gm6644	1	55444074	55445024	-1	16.2388	0.0992128	1.07119	0.145379	0.682442	0.49496	NA
ENSMUSG00000102831	Gm37382	1	55559460	55561055	1	0	NA	NA	NA	NA	NA	NA
ENSMUSG00000099950	9130227L01Rik	1	55931241	55972328	1	0	NA	NA	NA	NA	NA	NA
ENSMUSG00000102491	Gm36986	1	55960404	55960756	-1	0	NA	NA	NA	NA	NA	NA
ENSMUSG00000100372	1700003I22Rik	1	56018978	56020203	1	0	NA	NA	NA	NA	NA	NA
ENSMUSG00000100944	Gm28900	1	56451407	56451562	1	0	NA	NA	NA	NA	NA	NA
ENSMUSG00000101332	Gm28240	1	56531824	56533876	1	0	NA	NA	NA	NA	NA	NA
ENSMUSG00000045336	Hsfy2	1	56636044	56637435	-1	0	NA	NA	NA	NA	NA	NA
ENSMUSG00000038331	Satb2	1	56793981	56978650	-1	145.927	-0.0486926	-1.03433	0.136659	-0.356307	0.721611	0.99985
ENSMUSG00000087022	9130024F11Rik	1	56971412	57050084	1	11.5329	0.00536011	1.00372	0.132703	0.0403917	0.967781	NA
ENSMUSG00000104310	Gm4081	1	56976803	56978640	1	0	NA	NA	NA	NA	NA	NA
ENSMUSG00000094128	Gm23943	1	56999155	56999275	-1	0	NA	NA	NA	NA	NA	NA
ENSMUSG00000099945	1700126A01Rik	1	57127340	57129400	1	0	NA	NA	NA	NA	NA	NA
ENSMUSG00000101429	BC055402	1	57200645	57214993	-1	0	NA	NA	NA	NA	NA	NA
ENSMUSG00000101129	Gm5254	1	57291425	57292401	-1	0	NA	NA	NA	NA	NA	NA
ENSMUSG00000097519	4930558J18Rik	1	57359222	57377544	-1	8.72308	-0.0963916	-1.0691	0.134715	-0.715523	0.474286	NA
ENSMUSG00000038323	1700066M21Rik	1	57377620	57385423	1	239.06	-0.038549	-1.02708	0.0892428	-0.431957	0.665773	0.99985
ENSMUSG00000048495	Tyw5	1	57388237	57407101	-1	254.295	0.03721	1.02613	0.0979951	0.379713	0.704159	0.99985
ENSMUSG00000025971	9430016H08Rik	1	57406328	57417953	1	397.318	0.0250069	1.01748	0.0948535	0.263637	0.792059	0.99985
ENSMUSG00000077776	Gm22371	1	57422244	57422373	-1	0	NA	NA	NA	NA	NA	NA
ENSMUSG00000088353	Gm24014	1	57467870	57468026	1	0	NA	NA	NA	NA	NA	NA
ENSMUSG00000101826	Gm8581	1	57518523	57519412	-1	0	NA	NA	NA	NA	NA	NA
ENSMUSG00000102685	Gm37373	1	57520831	57523642	-1	0	NA	NA	NA	NA	NA	NA
ENSMUSG00000101151	Gm17929	1	57561298	57564051	-1	0	NA	NA	NA	NA	NA	NA
ENSMUSG00000038305	Spats2l	1	57774162	57948394	1	1829.6	-0.10749	-1.07735	0.150084	-0.716197	0.47387	0.99985
ENSMUSG00000091283	Gm17234	1	57909835	57917111	-1	0.106398	0.0132304	1.00921	0.0211946	0.624231	0.532476	NA
ENSMUSG00000054770	Kctd18	1	57955101	58018956	-1	585.647	0.0464837	1.03274	0.113836	0.408339	0.683025	0.99985
ENSMUSG00000026039	Sgol2a	1	57995971	58025899	1	274.905	-0.220376	-1.16504	0.123441	-1.78528	0.0742155	0.99985
ENSMUSG00000063558	Aox1	1	58029931	58106413	1	330.096	0.108913	1.07842	0.124106	0.877581	0.380171	0.99985
ENSMUSG00000064294	Aox3	1	58113130	58200698	1	8.52234	0.332678	1.25935	0.136373	2.43948	0.0147084	NA
ENSMUSG00000089275	Gm24548	1	58154981	58155088	-1	0	NA	NA	NA	NA	NA	NA
ENSMUSG00000038242	Aox4	1	58210397	58268597	1	2.73864	0.0290487	1.02034	0.0745706	0.389546	0.696872	NA
ENSMUSG00000089822	Gm15759	1	58254117	58315656	-1	0.466467	0.0445086	1.03133	0.0385309	1.15514	0.248033	NA
ENSMUSG00000079554	Aox2	1	58278326	58380259	1	1.21971	0.00290877	1.00202	0.0536976	0.0541696	0.9568	NA
ENSMUSG00000103839	Gm37607	1	58383512	58386134	-1	51.1736	0.120961	1.08746	0.145999	0.828503	0.407385	0.99985
ENSMUSG00000051223	Bzw1	1	58392898	58407353	1	9399.57	0.145714	1.10628	0.0929797	1.56716	0.117078	0.99985
ENSMUSG00000026034	Clk1	1	58410189	58424066	-1	1751.29	-0.101361	-1.07278	0.139521	-0.726492	0.467537	0.99985
ENSMUSG00000026035	Ppil3	1	58430994	58445486	-1	590.307	0.0281971	1.01974	0.117041	0.240916	0.80962	0.99985
ENSMUSG00000026036	Nif3l1	1	58445151	58481816	1	810.384	0.04314	1.03035	0.115195	0.374497	0.708035	0.99985
ENSMUSG00000026037	Orc2	1	58462771	58505109	-1	662.231	0.0256936	1.01797	0.0939321	0.273534	0.784443	0.99985
ENSMUSG00000094245	Gm23966	1	58466515	58466621	-1	1.72946	-0.0681825	-1.0484	0.078712	-0.866228	0.386365	NA
ENSMUSG00000085054	Gm15834	1	58505148	58523230	1	18.6436	0.196099	1.1456	0.149683	1.3101	0.190164	NA
ENSMUSG00000038174	Fam126b	1	58522806	58586323	-1	211.392	0.137687	1.10014	0.10599	1.29906	0.193925	0.99985
ENSMUSG00000026032	Ndufb3	1	58586384	58595964	1	598.07	0.0153748	1.01071	0.11907	0.129124	0.897259	0.99985
ENSMUSG00000100202	Gm29389	1	58625214	58625565	-1	0	NA	NA	NA	NA	NA	NA
ENSMUSG00000099490	Gm18802	1	58630375	58637344	1	0	NA	NA	NA	NA	NA	NA
ENSMUSG00000059647	Gm10068	1	58646688	58647239	1	113.945	0.0973522	1.06981	0.122515	0.794614	0.426838	0.99985
ENSMUSG00000047528	Als2cr12	1	58646903	58695989	-1	5.34998	0.0154328	1.01075	0.0865406	0.17833	0.858463	NA
ENSMUSG00000102059	Gm20257	1	58652641	58655831	1	15.0403	-0.00791416	-1.0055	0.129722	-0.0610086	0.951352	NA
ENSMUSG00000101046	Gm28803	1	58702309	58703986	1	0	NA	NA	NA	NA	NA	NA
ENSMUSG00000026031	Cflar	1	58711508	58758884	1	2069.34	0.0319444	1.02239	0.130054	0.245624	0.805974	0.99985
ENSMUSG00000100236	Gm3841	1	58785209	58785659	1	0	NA	NA	NA	NA	NA	NA
ENSMUSG00000026029	Casp8	1	58795374	58847503	1	1155.49	0.0774357	1.05514	0.108607	0.712989	0.475853	0.99985
ENSMUSG00000102719	Gm37760	1	58797783	58801623	1	6.47208	-0.112677	-1.08123	0.124918	-0.902005	0.367054	NA
ENSMUSG00000099719	Gm28802	1	58850085	58892792	-1	2.09799	0.0376194	1.02642	0.0665885	0.564954	0.572105	NA
ENSMUSG00000026028	Trak2	1	58900449	58973430	-1	1687.98	0.0545473	1.03853	0.0844384	0.646002	0.518278	0.99985
ENSMUSG00000026027	Stradb	1	58973522	58995715	1	399.919	0.0483066	1.03405	0.0866969	0.557189	0.577398	0.99985
ENSMUSG00000047383	Gm33589	1	58997315	59006218	-1	0.112032	-0.0161972	-1.01129	0.0213283	-0.759424	0.447599	NA
ENSMUSG00000099752	Gm29018	1	59014224	59059481	1	0	NA	NA	NA	NA	NA	NA
ENSMUSG00000072295	Als2cr11	1	59050506	59094900	-1	0.803245	0.0733442	1.05215	0.0587376	1.24867	0.211784	NA
ENSMUSG00000077616	Gm25502	1	59070988	59071118	1	0	NA	NA	NA	NA	NA	NA
ENSMUSG00000038079	Tmem237	1	59100590	59120408	-1	504.947	-0.0209586	-1.01463	0.0818837	-0.255955	0.797986	0.99985
ENSMUSG00000097573	G730003C15Rik	1	59119833	59122141	1	5.19421	0.0674988	1.0479	0.109459	0.61666	0.537459	NA
ENSMUSG00000079550	Mpp4	1	59120935	59163389	-1	10.4477	-0.0151345	-1.01055	0.136927	-0.11053	0.911989	NA
ENSMUSG00000101586	Gm29017	1	59151047	59169320	1	0.112032	-0.0161972	-1.01129	0.0213283	-0.759424	0.447599	NA
ENSMUSG00000099563	Gm19125	1	59155607	59156989	1	0	NA	NA	NA	NA	NA	NA
ENSMUSG00000026024	Als2	1	59162926	59237231	-1	590.097	-0.00532035	-1.00369	0.128546	-0.0413886	0.966986	0.99985
ENSMUSG00000026023	Cdk15	1	59256906	59352993	1	46.1911	-0.0753804	-1.05364	0.150039	-0.502405	0.615383	0.99985
ENSMUSG00000099922	Gm29016	1	59378930	59392299	1	0	NA	NA	NA	NA	NA	NA
ENSMUSG00000104502	Gm37737	1	59447865	59449502	-1	0	NA	NA	NA	NA	NA	NA
ENSMUSG00000041075	Fzd7	1	59482424	59486955	1	2520.39	0.0307404	1.02154	0.0975641	0.315079	0.752702	0.99985
ENSMUSG00000097819	Gm26813	1	59488480	59492605	-1	0.225149	-0.0219253	-1.01531	0.0246931	-0.887913	0.374588	NA
ENSMUSG00000047361	Gm973	1	59516264	59636417	1	1.70153	0.0114646	1.00798	0.0605831	0.189237	0.849907	NA
ENSMUSG00000099811	Gm28411	1	59532991	59549521	-1	0	NA	NA	NA	NA	NA	NA
ENSMUSG00000101409	1700122D07Rik	1	59534811	59537229	-1	0	NA	NA	NA	NA	NA	NA
ENSMUSG00000026021	Sumo1	1	59586558	59670834	-1	2255.82	0.0357593	1.0251	0.092652	0.385953	0.699531	0.99985
ENSMUSG00000089276	Gm24545	1	59626580	59626664	1	0	NA	NA	NA	NA	NA	NA
ENSMUSG00000103821	D430013B06Rik	1	59646200	59648071	-1	8.24823	0.0435851	1.03067	0.137523	0.316929	0.751298	NA
ENSMUSG00000101400	Gm29596	1	59673241	59673625	1	1.08394	0.0197506	1.01378	0.0602195	0.327977	0.742929	NA
ENSMUSG00000026020	Nop58	1	59684971	59719044	1	2150.37	0.097036	1.06957	0.119875	0.809474	0.418243	0.99985
ENSMUSG00000077345	Snord70	1	59691934	59692020	1	2.10107	0.0574294	1.04061	0.0902516	0.636325	0.524564	NA
ENSMUSG00000077358	Gm26293	1	59692509	59692592	1	0	NA	NA	NA	NA	NA	NA
ENSMUSG00000089512	Gm26287	1	59704258	59704338	1	1.33227	-0.0697899	-1.04956	0.0696237	-1.00239	0.316156	NA
ENSMUSG00000089093	Snord11	1	59704790	59704873	1	0.564827	0.0218504	1.01526	0.036398	0.600319	0.548294	NA
ENSMUSG00000067336	Bmpr2	1	59763400	59879014	1	3027.07	0.0278981	1.01953	0.081564	0.342039	0.732322	0.99985
ENSMUSG00000104052	Gm38125	1	59801263	59804700	1	0.121651	0.0136642	1.00952	0.0215381	0.634418	0.525808	NA
ENSMUSG00000103131	Gm37977	1	59886969	59887689	-1	0	NA	NA	NA	NA	NA	NA
ENSMUSG00000041040	Fam117b	1	59913006	59985346	1	730.03	-0.0391432	-1.0275	0.0756985	-0.517094	0.605091	0.99985
ENSMUSG00000103696	Gm37531	1	59929688	59935102	1	0.114486	-0.0162859	-1.01135	0.0213848	-0.761567	0.446318	NA
ENSMUSG00000100901	Gm18829	1	59950403	59952464	-1	0	NA	NA	NA	NA	NA	NA
ENSMUSG00000026018	Ica1l	1	59982490	60043184	-1	88.1121	0.0532194	1.03758	0.130632	0.407399	0.683715	0.99985
ENSMUSG00000026019	Wdr12	1	60069785	60098645	-1	751.269	0.0704311	1.05003	0.136055	0.517664	0.604692	0.99985
ENSMUSG00000026017	Carf	1	60098247	60153953	1	264.62	0.105969	1.07622	0.130254	0.813552	0.415902	0.99985
ENSMUSG00000082609	Gm15464	1	60117255	60117685	1	0	NA	NA	NA	NA	NA	NA
ENSMUSG00000073664	Nbeal1	1	60180599	60338328	1	1264.76	0.146265	1.1067	0.0873259	1.67493	0.0939483	0.99985
ENSMUSG00000100516	Gm29332	1	60267402	60267628	-1	0	NA	NA	NA	NA	NA	NA
ENSMUSG00000049439	Cyp20a1	1	60343323	60388060	1	1474.68	0.110116	1.07932	0.113117	0.973474	0.330318	0.99985
ENSMUSG00000103822	6030460B20Rik	1	60353119	60354176	1	1.53162	-0.0112023	-1.0078	0.0705635	-0.158754	0.873862	NA
ENSMUSG00000026782	Abi2	1	60409619	60481158	1	484.707	-0.0190614	-1.0133	0.0997009	-0.191185	0.84838	0.99985
ENSMUSG00000026014	Raph1	1	60482292	60567104	-1	1361.98	0.0658161	1.04668	0.143118	0.459873	0.645607	0.99985
ENSMUSG00000081562	Gm11575	1	60522839	60523066	-1	0.3468	-0.014193	-1.00989	0.0325131	-0.436531	0.662452	NA
ENSMUSG00000084400	Gm11576	1	60537020	60537436	1	0	NA	NA	NA	NA	NA	NA
ENSMUSG00000082160	Gm11578	1	60592251	60592709	-1	0	NA	NA	NA	NA	NA	NA
ENSMUSG00000103215	Gm38388	1	60594807	60596236	-1	0.110598	0.013354	1.0093	0.0212906	0.627226	0.530511	NA
ENSMUSG00000088973	Gm23762	1	60613698	60613803	-1	0	NA	NA	NA	NA	NA	NA
ENSMUSG00000084151	Gm11577	1	60700872	60701937	1	0	NA	NA	NA	NA	NA	NA
ENSMUSG00000101188	Eif4a-ps4	1	60703932	60705149	1	257.118	0.0350345	1.02458	0.13328	0.262863	0.792656	0.99985
ENSMUSG00000026012	Cd28	1	60716800	60773359	1	16.883	-0.0276373	-1.01934	0.140083	-0.197293	0.843598	NA
ENSMUSG00000086795	Gm11579	1	60776665	60781834	-1	0	NA	NA	NA	NA	NA	NA
ENSMUSG00000085965	2310016D23Rik	1	60778843	60803790	1	0	NA	NA	NA	NA	NA	NA
ENSMUSG00000104069	Gm37198	1	60779352	60781461	1	0	NA	NA	NA	NA	NA	NA
ENSMUSG00000083118	Gm11609	1	60792490	60793832	1	0	NA	NA	NA	NA	NA	NA
ENSMUSG00000083355	Gm11581	1	60809116	60809942	1	0.114486	-0.0162859	-1.01135	0.0213848	-0.761567	0.446318	NA
ENSMUSG00000102549	Gm38137	1	60880338	60881738	1	0.12	0.0136197	1.00949	0.0215028	0.633392	0.526478	NA
ENSMUSG00000026011	Ctla4	1	60887000	60915832	1	0.492212	-0.00516628	-1.00359	0.0267118	-0.193408	0.846639	NA
ENSMUSG00000081382	Rpl18-ps1	1	60900898	60901422	1	0.897234	0.0694222	1.0493	0.0560449	1.23869	0.215461	NA
ENSMUSG00000080800	Gm11582	1	60948230	60948465	-1	0.12	0.0136197	1.00949	0.0215028	0.633392	0.526478	NA
ENSMUSG00000026009	Icos	1	60977927	61000320	1	1.83181	-0.0469722	-1.03309	0.0544417	-0.862797	0.388249	NA
ENSMUSG00000102561	Gm37039	1	60989479	60991963	1	0	NA	NA	NA	NA	NA	NA
ENSMUSG00000082804	Rpl17-ps1	1	61075674	61076225	1	0.12	0.0136197	1.00949	0.0215028	0.633392	0.526478	NA
ENSMUSG00000082661	Gm11590	1	61121378	61124004	-1	0	NA	NA	NA	NA	NA	NA
ENSMUSG00000080785	Gm11591	1	61196541	61197242	-1	0	NA	NA	NA	NA	NA	NA
ENSMUSG00000100893	Gm28083	1	61265291	61271514	-1	0	NA	NA	NA	NA	NA	NA
ENSMUSG00000085248	Gm11587	1	61301909	61307746	1	0	NA	NA	NA	NA	NA	NA
ENSMUSG00000085447	9530026F06Rik	1	61378432	61395904	1	0	NA	NA	NA	NA	NA	NA
ENSMUSG00000086408	Gm11588	1	61440101	61469475	1	0	NA	NA	NA	NA	NA	NA
ENSMUSG00000089546	Gm25839	1	61470441	61470543	1	0	NA	NA	NA	NA	NA	NA
ENSMUSG00000100965	Gm28449	1	61474951	61476028	1	0	NA	NA	NA	NA	NA	NA
ENSMUSG00000102168	Gm36943	1	61545882	61546163	1	0	NA	NA	NA	NA	NA	NA
ENSMUSG00000100381	Gm28094	1	61548122	61548511	1	0	NA	NA	NA	NA	NA	NA
ENSMUSG00000086009	4930587A21Rik	1	61616943	61621149	-1	0	NA	NA	NA	NA	NA	NA
ENSMUSG00000052062	Pard3b	1	61638824	62642284	1	275.652	-0.0877646	-1.06272	0.143693	-0.610779	0.541346	0.99985
ENSMUSG00000103656	Gm37205	1	61654423	61657158	1	0	NA	NA	NA	NA	NA	NA
ENSMUSG00000104402	Gm38012	1	61677249	61680277	1	0	NA	NA	NA	NA	NA	NA
ENSMUSG00000104081	Gm38278	1	61702527	61703891	1	0	NA	NA	NA	NA	NA	NA
ENSMUSG00000085842	Pard3bos1	1	61767415	61851540	-1	0.121651	0.0136642	1.00952	0.0215381	0.634418	0.525808	NA
ENSMUSG00000103002	Gm38075	1	61805221	61806140	1	0.110598	0.013354	1.0093	0.0212906	0.627226	0.530511	NA
ENSMUSG00000100344	Gm29640	1	61980930	61981207	-1	0	NA	NA	NA	NA	NA	NA
ENSMUSG00000101509	Gm29641	1	62095081	62095339	-1	0	NA	NA	NA	NA	NA	NA
ENSMUSG00000085019	Pard3bos2	1	62131195	62136109	-1	0.232249	0.017867	1.01246	0.0246458	0.724951	0.468482	NA
ENSMUSG00000102359	Gm38351	1	62247153	62249670	1	0.0903385	-0.0151129	-1.01053	0.0209175	-0.722497	0.469989	NA
ENSMUSG00000085400	Pard3bos3	1	62456725	62499261	-1	6.59632	0.123538	1.0894	0.103951	1.18843	0.234665	NA
ENSMUSG00000100750	Gm29084	1	62534491	62535942	-1	0	NA	NA	NA	NA	NA	NA
ENSMUSG00000081950	Gm11600	1	62656695	62657788	-1	0.0903385	-0.0151129	-1.01053	0.0209175	-0.722497	0.469989	NA
ENSMUSG00000084333	Gm11599	1	62660839	62661716	1	572.895	0.0764639	1.05443	0.114457	0.66806	0.504095	0.99985
ENSMUSG00000025969	Nrp2	1	62703285	62818695	1	5824.84	-0.0463631	-1.03266	0.113756	-0.407567	0.683592	0.99985
ENSMUSG00000100811	Gm29083	1	62714723	62718073	-1	0.970921	0.0338417	1.02373	0.0602272	0.561901	0.574183	NA
ENSMUSG00000103032	Gm37121	1	62809302	62811857	1	5.9443	-0.109482	-1.07884	0.10838	-1.01017	0.312414	NA
ENSMUSG00000100426	Gm4208	1	62821355	62832370	-1	0.536373	-0.0451137	-1.03176	0.0441847	-1.02102	0.307243	NA
ENSMUSG00000040865	Ino80d	1	62958418	63114667	-1	728	-0.0567838	-1.04014	0.107847	-0.526521	0.598526	0.99985
ENSMUSG00000088953	Gm24942	1	63032706	63032819	1	0	NA	NA	NA	NA	NA	NA
ENSMUSG00000081617	Rps13-ps7	1	63038214	63038581	1	0	NA	NA	NA	NA	NA	NA
ENSMUSG00000081429	Rps27-ps1	1	63073774	63074019	1	0	NA	NA	NA	NA	NA	NA
ENSMUSG00000084799	Ino80dos	1	63113078	63158290	1	23.4773	-0.0145321	-1.01012	0.150144	-0.0967873	0.922895	NA
ENSMUSG00000101599	Gm20342	1	63117118	63126837	1	54.3401	0.0575127	1.04067	0.14489	0.39694	0.691412	0.99985
ENSMUSG00000025968	Ndufs1	1	63143596	63176833	-1	2349.06	0.00316873	1.0022	0.0886717	0.0357355	0.971493	0.99985
ENSMUSG00000077884	Gm24557	1	63161855	63161943	1	0	NA	NA	NA	NA	NA	NA
ENSMUSG00000025967	Eef1b2	1	63176825	63180486	1	17692.7	0.0579135	1.04096	0.0910601	0.635992	0.524782	0.99985
ENSMUSG00000098850	Gm27390	1	63177983	63178158	1	0	NA	NA	NA	NA	NA	NA
ENSMUSG00000064612	Gm26457	1	63178677	63178754	1	5.45229	-0.0815902	-1.05818	0.118136	-0.690649	0.489786	NA
ENSMUSG00000064602	Snora41	1	63179004	63179135	1	15.3574	-0.233008	-1.17528	0.141488	-1.64683	0.0995924	NA
ENSMUSG00000046856	Gpr1	1	63182691	63214543	-1	16.7137	0.0445418	1.03136	0.118865	0.374728	0.707863	NA
ENSMUSG00000094290	Gm27512	1	63198031	63198156	1	0	NA	NA	NA	NA	NA	NA
ENSMUSG00000086730	Platr12	1	63200313	63207967	1	0	NA	NA	NA	NA	NA	NA
ENSMUSG00000102536	1700039I01Rik	1	63248021	63248499	-1	0	NA	NA	NA	NA	NA	NA
ENSMUSG00000087561	Gm11608	1	63266848	63273120	-1	0	NA	NA	NA	NA	NA	NA
ENSMUSG00000092705	Gm24513	1	63273226	63273363	-1	0	NA	NA	NA	NA	NA	NA
ENSMUSG00000027520	Zdbf2	1	63273265	63314576	1	271.443	-0.0459811	-1.03238	0.149671	-0.307215	0.75868	0.99985
ENSMUSG00000094214	Gm23448	1	63300280	63300383	-1	0	NA	NA	NA	NA	NA	NA
ENSMUSG00000083039	Gm11606	1	63357434	63358050	-1	0	NA	NA	NA	NA	NA	NA
ENSMUSG00000081643	Gm11605	1	63364720	63365365	-1	0.323395	0.0225156	1.01573	0.0276356	0.814731	0.415226	NA
ENSMUSG00000025964	Adam23	1	63445891	63596276	1	1433.52	0.0550038	1.03886	0.148776	0.369708	0.7116	0.99985
ENSMUSG00000087823	Gm22281	1	63575488	63575590	-1	0	NA	NA	NA	NA	NA	NA
ENSMUSG00000069085	Dytn	1	63622851	63686927	-1	0	NA	NA	NA	NA	NA	NA
ENSMUSG00000083066	Gm12748	1	63671468	63671971	1	0	NA	NA	NA	NA	NA	NA
ENSMUSG00000025963	Mdh1b	1	63698819	63730318	-1	0.851314	-0.0286039	-1.02002	0.0518646	-0.551511	0.581283	NA
ENSMUSG00000025962	Fastkd2	1	63730614	63754655	1	486.512	0.000370071	1.00026	0.0945927	0.00391226	0.996878	0.999919
ENSMUSG00000025961	4933402D24Rik	1	63754907	63769267	-1	0	NA	NA	NA	NA	NA	NA
ENSMUSG00000080817	Gm13751	1	63844827	63845578	-1	0	NA	NA	NA	NA	NA	NA
ENSMUSG00000082373	Gm13754	1	63917848	63935932	1	0	NA	NA	NA	NA	NA	NA
ENSMUSG00000044689	Gm13749	1	63964727	63968999	1	0.817576	0.0141779	1.00988	0.0448501	0.316118	0.751913	NA
ENSMUSG00000025959	Klf7	1	64029447	64122282	-1	841.803	0.0551372	1.03896	0.104242	0.528934	0.596851	0.99985
ENSMUSG00000097272	Gm26649	1	64029463	64032927	1	0.799999	-0.0151334	-1.01054	0.0443772	-0.341017	0.733091	NA
ENSMUSG00000098487	Mir6899	1	64042438	64042501	-1	0	NA	NA	NA	NA	NA	NA
ENSMUSG00000086836	Gm13748	1	64078654	64090782	1	0.110598	0.013354	1.0093	0.0212906	0.627226	0.530511	NA
ENSMUSG00000086721	Gm13750	1	64150201	64150665	1	0.445483	-0.00554559	-1.00385	0.0397844	-0.139391	0.889141	NA
ENSMUSG00000101895	Gm28981	1	64185991	64303043	-1	0.0903385	-0.0151129	-1.01053	0.0209175	-0.722497	0.469989	NA
ENSMUSG00000093228	Gm25748	1	64396334	64396403	1	0	NA	NA	NA	NA	NA	NA
ENSMUSG00000099658	Gm28980	1	64454359	64454577	-1	0	NA	NA	NA	NA	NA	NA
ENSMUSG00000025958	Creb1	1	64532645	64604548	1	931.191	-0.130461	-1.09464	0.0981093	-1.32975	0.1836	0.99985
ENSMUSG00000025956	Mettl21a	1	64606473	64617242	-1	556.287	0.000133955	1.00009	0.0945283	0.00141709	0.998869	0.999919
ENSMUSG00000101832	Gm28982	1	64617784	64626033	1	1.87808	0.0234831	1.01641	0.0774699	0.303126	0.761794	NA
ENSMUSG00000100437	Gm29152	1	64649935	64652756	1	1.97589	-0.0646591	-1.04584	0.0790265	-0.818196	0.413245	NA
ENSMUSG00000087213	2810408I11Rik	1	64679871	64690659	-1	70.8063	0.0635742	1.04505	0.144622	0.439589	0.660234	0.99985
ENSMUSG00000070871	Ccnyl1	1	64690455	64725644	1	1503.69	0.0798585	1.05691	0.148922	0.536245	0.591789	0.99985
ENSMUSG00000045005	Fzd5	1	64730558	64737751	-1	510.345	0.0450774	1.03174	0.150125	0.300266	0.763974	0.99985
ENSMUSG00000102140	Gm38058	1	64736240	64740607	1	1.15314	0.00493124	1.00342	0.0542274	0.0909364	0.927543	NA
ENSMUSG00000051344	Plekhm3	1	64785983	64956824	-1	466.104	0.139486	1.10151	0.0889028	1.56898	0.116653	0.99985
ENSMUSG00000097264	Rpl31-ps24	1	64934402	64934780	1	0	NA	NA	NA	NA	NA	NA
ENSMUSG00000084416	Rpl10a-ps1	1	64993951	64994604	-1	355.956	0.112329	1.08097	0.124791	0.900133	0.368049	0.99985
ENSMUSG00000077471	Gm24788	1	65001307	65001462	-1	0	NA	NA	NA	NA	NA	NA
ENSMUSG00000025955	Akr1cl	1	65012689	65032759	-1	7.53028	0.130917	1.09499	0.0963139	1.35928	0.174059	NA
ENSMUSG00000090042	Gm8550	1	65028080	65028732	1	0	NA	NA	NA	NA	NA	NA
ENSMUSG00000070870	Cryge	1	65048554	65051149	-1	0.12	0.0136197	1.00949	0.0215028	0.633392	0.526478	NA
ENSMUSG00000067299	Crygd	1	65061872	65063452	-1	0.112032	-0.0161972	-1.01129	0.0213283	-0.759424	0.447599	NA
ENSMUSG00000025952	Crygc	1	65071525	65073689	-1	0	NA	NA	NA	NA	NA	NA
ENSMUSG00000073658	Crygb	1	65080219	65082288	-1	0	NA	NA	NA	NA	NA	NA
ENSMUSG00000100774	Gm7329	1	65095227	65095436	1	0	NA	NA	NA	NA	NA	NA
ENSMUSG00000044429	Cryga	1	65100389	65103373	-1	0	NA	NA	NA	NA	NA	NA
ENSMUSG00000100846	Gm28845	1	65100619	65119558	-1	0	NA	NA	NA	NA	NA	NA
ENSMUSG00000044816	D630023F18Rik	1	65105285	65123214	-1	0.786586	0.0288266	1.02018	0.0514957	0.559786	0.575625	NA
ENSMUSG00000025950	Idh1	1	65158616	65186500	-1	4392.77	0.105522	1.07588	0.092267	1.14366	0.252763	0.99985
ENSMUSG00000025949	Pikfyve	1	65186683	65278695	1	1443	0.0366316	1.02572	0.108947	0.336234	0.736695	0.99985
ENSMUSG00000025946	Pth2r	1	65282056	65389244	1	3.00457	-0.0414217	-1.02913	0.0995846	-0.415945	0.67745	NA
ENSMUSG00000100503	Gm28927	1	65420850	65421121	-1	0	NA	NA	NA	NA	NA	NA
ENSMUSG00000100504	Gm28926	1	65421124	65421803	-1	0	NA	NA	NA	NA	NA	NA
ENSMUSG00000099383	Gm28925	1	65421770	65421937	-1	0	NA	NA	NA	NA	NA	NA
ENSMUSG00000100340	Gm28923	1	65438664	65438985	-1	0	NA	NA	NA	NA	NA	NA
ENSMUSG00000100439	Gm28922	1	65470201	65470508	-1	0	NA	NA	NA	NA	NA	NA
ENSMUSG00000099819	Gm28728	1	65523671	65524075	-1	0	NA	NA	NA	NA	NA	NA
ENSMUSG00000082565	Gm5255	1	65550464	65551237	-1	0	NA	NA	NA	NA	NA	NA
ENSMUSG00000082774	Gm8805	1	65552682	65552994	1	0	NA	NA	NA	NA	NA	NA
ENSMUSG00000025945	Crygf	1	65926520	65928307	1	0	NA	NA	NA	NA	NA	NA
ENSMUSG00000081623	Gm8809	1	66032183	66032925	-1	0	NA	NA	NA	NA	NA	NA
ENSMUSG00000083242	Gm15659	1	66033085	66033425	1	0	NA	NA	NA	NA	NA	NA
ENSMUSG00000083289	Gm8812	1	66062965	66063376	1	0	NA	NA	NA	NA	NA	NA
ENSMUSG00000015222	Map2	1	66175273	66442583	1	462.193	-0.0328818	-1.02305	0.141784	-0.231915	0.816604	0.99985
ENSMUSG00000088850	Gm24729	1	66305889	66306025	1	0	NA	NA	NA	NA	NA	NA
ENSMUSG00000073656	Gm10558	1	66322276	66328796	-1	0	NA	NA	NA	NA	NA	NA
ENSMUSG00000065694	Gm25411	1	66436082	66436232	1	0.110663	-0.0161469	-1.01126	0.0212961	-0.758208	0.448326	NA
ENSMUSG00000055567	Unc80	1	66468367	66699866	1	1.14905	-0.0997727	-1.0716	0.0567674	-1.75757	0.0788204	NA
ENSMUSG00000103375	Gm37181	1	66690630	66692356	-1	0	NA	NA	NA	NA	NA	NA
ENSMUSG00000026005	Rpe	1	66700831	66719805	1	1172.43	0.104631	1.07522	0.116809	0.895738	0.370393	0.99985
ENSMUSG00000026004	Kansl1l	1	66719248	66817562	-1	340.349	-0.154955	-1.11339	0.146465	-1.05797	0.29007	0.99985
ENSMUSG00000102559	Gm37570	1	66765626	66768731	-1	22.0509	0.129286	1.09375	0.148421	0.871076	0.383713	NA
ENSMUSG00000102374	Gm38387	1	66769290	66771866	-1	16.8793	0.105796	1.07609	0.14837	0.713053	0.475813	NA
ENSMUSG00000102776	Gm38162	1	66775511	66780107	1	4.75674	0.0674315	1.04785	0.0941289	0.716374	0.47376	NA
ENSMUSG00000082057	Gm15789	1	66783913	66786445	1	1.0061	-0.0236541	-1.01653	0.0582282	-0.40623	0.684574	NA
ENSMUSG00000103706	6820402A03Rik	1	66793645	66796298	-1	2.61033	-0.0175253	-1.01222	0.0865045	-0.202594	0.839452	NA
ENSMUSG00000103756	Gm37285	1	66799659	66800797	-1	10.2462	-0.0679892	-1.04825	0.142403	-0.477442	0.633047	NA
ENSMUSG00000103382	Gm37755	1	66812315	66814493	1	0.665123	-0.018229	-1.01272	0.0351989	-0.517886	0.604537	NA
ENSMUSG00000103553	Gm38218	1	66821226	66825914	-1	0.740488	-0.0844217	-1.06026	0.0559454	-1.509	0.131298	NA
ENSMUSG00000026003	Acadl	1	66830839	66863277	-1	2345.74	-0.0268001	-1.01875	0.0862636	-0.310677	0.756046	0.99985
ENSMUSG00000082769	Gm15793	1	66849108	66849602	-1	9.61897	0.0735814	1.05233	0.132532	0.555197	0.57876	NA
ENSMUSG00000089420	Gm27934	1	66856641	66856703	1	0	NA	NA	NA	NA	NA	NA
ENSMUSG00000077328	Gm25832	1	66866797	66866926	1	0	NA	NA	NA	NA	NA	NA
ENSMUSG00000061816	Myl1	1	66924295	66945404	-1	5.74551	0.354513	1.27855	0.117972	3.00506	0.00265533	NA
ENSMUSG00000094191	Rpl31-ps14	1	66948563	66948940	-1	2.22109	-0.0189324	-1.01321	0.077619	-0.243915	0.807297	NA
ENSMUSG00000082212	Gm15826	1	66951829	66953469	1	0	NA	NA	NA	NA	NA	NA
ENSMUSG00000026000	Lancl1	1	67000517	67038872	-1	990.794	0.0555924	1.03929	0.126798	0.438433	0.661072	0.99985
ENSMUSG00000025991	Cps1	1	67123026	67231259	1	1.35361	0.0610119	1.0432	0.0552884	1.10352	0.269801	NA
ENSMUSG00000086204	Gm15668	1	67249200	67323609	1	0	NA	NA	NA	NA	NA	NA
ENSMUSG00000077745	Gm26342	1	67257224	67257352	1	0	NA	NA	NA	NA	NA	NA
ENSMUSG00000082473	Kif22-ps	1	67585053	67587036	1	0	NA	NA	NA	NA	NA	NA
ENSMUSG00000095282	Gm22548	1	67616975	67617052	1	0	NA	NA	NA	NA	NA	NA
ENSMUSG00000085075	Gm15669	1	67792481	67805324	1	0	NA	NA	NA	NA	NA	NA
ENSMUSG00000104395	Gm37957	1	67903230	67905532	1	0	NA	NA	NA	NA	NA	NA
ENSMUSG00000096031	Gm23189	1	67973676	67973777	1	0	NA	NA	NA	NA	NA	NA
ENSMUSG00000087329	Gm15671	1	68024243	68025763	1	0	NA	NA	NA	NA	NA	NA
ENSMUSG00000062209	Erbb4	1	68032186	69108059	-1	9.57416	-0.00504934	-1.00351	0.137953	-0.0366018	0.970803	NA
ENSMUSG00000102449	Gm37100	1	68115195	68116547	-1	0	NA	NA	NA	NA	NA	NA
ENSMUSG00000083795	Gm15670	1	68293280	68293726	-1	0	NA	NA	NA	NA	NA	NA
ENSMUSG00000080539	Gm25542	1	68384942	68385035	-1	0	NA	NA	NA	NA	NA	NA
ENSMUSG00000103307	Gm19335	1	68591618	68593686	-1	0	NA	NA	NA	NA	NA	NA
ENSMUSG00000104508	Gm37735	1	68639424	68640829	-1	0	NA	NA	NA	NA	NA	NA
ENSMUSG00000103642	Gm37769	1	68711037	68713405	-1	0	NA	NA	NA	NA	NA	NA
ENSMUSG00000103809	Gm37061	1	68758485	68761727	-1	0	NA	NA	NA	NA	NA	NA
ENSMUSG00000087514	Gm16076	1	69091913	69106740	-1	0.106398	0.0132304	1.00921	0.0211946	0.624231	0.532476	NA
ENSMUSG00000084332	Gm8840	1	69130914	69131299	-1	0	NA	NA	NA	NA	NA	NA
ENSMUSG00000101387	Pced1c-ps	1	69377321	69378071	1	0.452916	-0.0050843	-1.00353	0.0398457	-0.1276	0.898466	NA
ENSMUSG00000099804	Gm28497	1	69441056	69444084	1	0.112032	-0.0161972	-1.01129	0.0213283	-0.759424	0.447599	NA
ENSMUSG00000100354	Gm29113	1	69490357	69493788	-1	0	NA	NA	NA	NA	NA	NA
ENSMUSG00000101156	Gm29114	1	69513932	69547707	1	0.112032	-0.0161972	-1.01129	0.0213283	-0.759424	0.447599	NA
ENSMUSG00000025997	Ikzf2	1	69531214	69687245	-1	182.943	-0.0576191	-1.04075	0.115879	-0.497235	0.619024	0.99985
ENSMUSG00000100815	Gm29112	1	69595036	69598522	-1	0.0903385	-0.0151129	-1.01053	0.0209175	-0.722497	0.469989	NA
ENSMUSG00000099954	Gm28112	1	69660187	69662061	-1	0	NA	NA	NA	NA	NA	NA
ENSMUSG00000103402	Gm37930	1	69770868	69772753	1	0	NA	NA	NA	NA	NA	NA
ENSMUSG00000053153	Spag16	1	69826970	70725132	1	4.60666	0.108818	1.07834	0.102897	1.05754	0.290264	NA
ENSMUSG00000089345	Gm22665	1	69921473	69921747	-1	0	NA	NA	NA	NA	NA	NA
ENSMUSG00000080524	Gm23879	1	69955004	69955129	-1	0	NA	NA	NA	NA	NA	NA
ENSMUSG00000101730	Gm28580	1	70067968	70068055	-1	0	NA	NA	NA	NA	NA	NA
ENSMUSG00000103052	Gm38272	1	70310512	70312911	-1	0	NA	NA	NA	NA	NA	NA
ENSMUSG00000104287	Gm37456	1	70571435	70577271	-1	0	NA	NA	NA	NA	NA	NA
ENSMUSG00000075952	Gm23422	1	70596815	70596921	1	0	NA	NA	NA	NA	NA	NA
ENSMUSG00000045648	Vwc2l	1	70725715	70885397	1	0	NA	NA	NA	NA	NA	NA
ENSMUSG00000026196	Bard1	1	71027498	71103146	-1	77.6123	-0.141556	-1.10309	0.132257	-1.07032	0.284477	0.99985
ENSMUSG00000089965	Gm16236	1	71039652	71040030	-1	0.315473	0.00647058	1.0045	0.025551	0.253242	0.800081	NA
ENSMUSG00000101551	Gm8870	1	71155246	71156020	-1	0	NA	NA	NA	NA	NA	NA
ENSMUSG00000050296	Abca12	1	71242276	71414910	-1	8.8232	0.208709	1.15565	0.130343	1.60123	0.109327	NA
ENSMUSG00000101617	Gm6947	1	71493737	71493814	-1	0	NA	NA	NA	NA	NA	NA
ENSMUSG00000026192	Atic	1	71557150	71579631	1	2727.52	0.134425	1.09766	0.13162	1.02131	0.307109	0.99985
ENSMUSG00000026193	Fn1	1	71585520	71653200	-1	457473	0.300645	1.23169	0.114197	2.63268	0.00847129	0.657972
ENSMUSG00000073652	Apol7d	1	71652837	71662843	1	12.4594	0.0763667	1.05436	0.146497	0.521286	0.602168	NA
ENSMUSG00000101834	Gm5829	1	71709705	71710055	-1	0	NA	NA	NA	NA	NA	NA
ENSMUSG00000100319	Gm5256	1	71714048	71714924	-1	0	NA	NA	NA	NA	NA	NA
ENSMUSG00000102689	Gm37217	1	71843090	71846610	-1	0.226398	0.0176114	1.01228	0.0244706	0.719695	0.471713	NA
ENSMUSG00000099707	Gm8883	1	71888112	71891204	1	3.21475	0.0789735	1.05627	0.0805511	0.980414	0.326882	NA
ENSMUSG00000101211	Gm28818	1	71894068	71917125	-1	15.571	0.0923188	1.06608	0.0989159	0.933306	0.350662	NA
ENSMUSG00000101848	4933417E11Rik	1	71958998	72005195	-1	2.54898	0.0625923	1.04434	0.0864298	0.724198	0.468944	NA
ENSMUSG00000101764	4930556G22Rik	1	71983681	72038731	-1	0	NA	NA	NA	NA	NA	NA
ENSMUSG00000059483	Gm5528	1	72004288	72004767	1	0.706493	0.0100762	1.00701	0.0354774	0.284017	0.776397	NA
ENSMUSG00000101496	Gm8885	1	72087857	72088454	1	0	NA	NA	NA	NA	NA	NA
ENSMUSG00000102123	Gm4319	1	72107155	72122001	-1	1.12499	0.089316	1.06387	0.0607734	1.46966	0.141655	NA
ENSMUSG00000039395	Mreg	1	72159442	72212307	-1	19.457	0.024814	1.01735	0.140549	0.17655	0.859862	NA
ENSMUSG00000094655	Gm25360	1	72226240	72226430	1	0.586467	0.0687212	1.04879	0.0474877	1.44714	0.147859	NA
ENSMUSG00000097131	D230017M19Rik	1	72236465	72274869	1	12.924	-0.00175668	-1.00122	0.140594	-0.0124947	0.990031	NA
ENSMUSG00000094050	Gm23472	1	72236946	72237136	1	0.0903385	-0.0151129	-1.01053	0.0209175	-0.722497	0.469989	NA
ENSMUSG00000093956	Gm24497	1	72244213	72244403	1	0.891521	0.0506915	1.03576	0.0591439	0.857087	0.391397	NA
ENSMUSG00000093843	Gm25939	1	72255008	72255198	1	0.451483	0.0219526	1.01533	0.0407793	0.538328	0.590351	NA
ENSMUSG00000026189	Pecr	1	72259167	72284314	-1	171.203	0.00223731	1.00155	0.108359	0.0206471	0.983527	0.99985
ENSMUSG00000026188	Tmem169	1	72284369	72303104	1	13.3049	-0.23723	-1.17873	0.12866	-1.84386	0.0652036	NA
ENSMUSG00000026187	Xrcc5	1	72307421	72394952	1	765.716	0.0134045	1.00933	0.105955	0.126511	0.899327	0.99985
ENSMUSG00000039372	2004-03-01	1	72427112	72536930	-1	2.13832	-0.0359993	-1.02527	0.0792232	-0.454403	0.649539	NA
ENSMUSG00000085812	Gm15843	1	72459499	72460027	1	3.01466	0.0769607	1.05479	0.0912263	0.843624	0.398879	NA
ENSMUSG00000039354	Smarcal1	1	72583251	72633134	1	598.934	-0.0592106	-1.0419	0.10341	-0.572581	0.566928	0.99985
ENSMUSG00000039342	Ankar	1	72642980	72700564	-1	0	NA	NA	NA	NA	NA	NA
ENSMUSG00000046330	Rpl37a	1	72711260	72713809	1	7803.32	-0.0443287	-1.0312	0.0990037	-0.447747	0.654335	0.99985
ENSMUSG00000039323	Igfbp2	1	72824503	72852474	1	1723.5	-0.195093	-1.1448	0.14008	-1.39272	0.163703	0.99985
ENSMUSG00000026185	Igfbp5	1	72857932	72874884	-1	36316	-0.194193	-1.14408	0.137958	-1.40762	0.159243	0.99985
ENSMUSG00000101968	1700027A15Rik	1	72984844	73025507	1	0	NA	NA	NA	NA	NA	NA
ENSMUSG00000026182	Tnp1	1	73015074	73015909	-1	0	NA	NA	NA	NA	NA	NA
ENSMUSG00000102266	Gm38106	1	73206890	73209423	-1	0	NA	NA	NA	NA	NA	NA
ENSMUSG00000101112	Gm29185	1	73269064	73306360	1	0	NA	NA	NA	NA	NA	NA
ENSMUSG00000100697	Gm29184	1	73311717	73312050	-1	0	NA	NA	NA	NA	NA	NA
ENSMUSG00000099877	Pinc	1	73390775	73407569	-1	0.523842	0.00975433	1.00678	0.0413895	0.235672	0.813688	NA
ENSMUSG00000098697	Gm27315	1	73392246	73392399	1	0	NA	NA	NA	NA	NA	NA
ENSMUSG00000101812	D530049I02Rik	1	73398968	73430790	1	0	NA	NA	NA	NA	NA	NA
ENSMUSG00000100044	Gm9553	1	73512046	73513041	1	0.769281	-0.0136684	-1.00952	0.0434393	-0.314656	0.753023	NA
ENSMUSG00000100444	C530043A13Rik	1	73522095	73529790	-1	0.222695	-0.0217845	-1.01521	0.0246148	-0.885013	0.37615	NA
ENSMUSG00000100429	Gm29186	1	73528937	73536349	1	0	NA	NA	NA	NA	NA	NA
ENSMUSG00000100301	6030407O03Rik	1	73618088	73864466	-1	0.112032	-0.0161972	-1.01129	0.0213283	-0.759424	0.447599	NA
ENSMUSG00000101344	Gm29183	1	73750321	73841917	-1	0.626602	-0.0552635	-1.03905	0.0471224	-1.17276	0.24089	NA
ENSMUSG00000088666	Gm25329	1	73763710	73763835	1	0	NA	NA	NA	NA	NA	NA
ENSMUSG00000098504	Mir6351	1	73855477	73855575	-1	0	NA	NA	NA	NA	NA	NA
ENSMUSG00000055322	Tns1	1	73910231	74124449	-1	7495.33	-0.0580463	-1.04105	0.101072	-0.574304	0.565762	0.99985
ENSMUSG00000061815	Rufy4	1	74125541	74148223	1	13.117	-0.172893	-1.12732	0.145436	-1.18879	0.234522	NA
ENSMUSG00000026180	Cxcr2	1	74153989	74161246	1	3.06741	-0.0411955	-1.02897	0.0764508	-0.538849	0.589991	NA
ENSMUSG00000048480	Cxcr1	1	74191785	74194631	-1	0.12	0.0136197	1.00949	0.0215028	0.633392	0.526478	NA
ENSMUSG00000087820	Mir1928	1	74206554	74206620	-1	0	NA	NA	NA	NA	NA	NA
ENSMUSG00000094768	Gm25524	1	74212813	74212919	1	0	NA	NA	NA	NA	NA	NA
ENSMUSG00000006304	Arpc2	1	74236084	74268209	1	9087.12	0.0882648	1.06309	0.128141	0.688808	0.490944	0.99985
ENSMUSG00000064272	Gpbar1	1	74278550	74279624	1	7.96041	-0.174446	-1.12853	0.122384	-1.42539	0.154043	NA
ENSMUSG00000006299	Aamp	1	74279840	74284738	-1	3810.76	0.00356713	1.00248	0.102372	0.0348448	0.972203	0.99985
ENSMUSG00000101503	Gm28364	1	74281161	74281866	1	0.560965	0.00545065	1.00379	0.0414765	0.131415	0.895447	NA
ENSMUSG00000026179	Pnkd	1	74284930	74353694	1	428.484	-0.063179	-1.04477	0.0809485	-0.780484	0.435106	0.99985
ENSMUSG00000103013	Gm37503	1	74287542	74287860	-1	3.05063	0.0786375	1.05602	0.0920825	0.853989	0.393111	NA
ENSMUSG00000006301	Tmbim1	1	74288247	74305622	-1	3633.33	0.00826839	1.00575	0.137959	0.0599336	0.952209	0.99985
ENSMUSG00000099931	Gm29358	1	74295603	74298867	1	0.712785	-0.0238881	-1.0167	0.0376902	-0.633801	0.52621	NA
ENSMUSG00000103403	Gm37931	1	74307848	74310713	1	0.679652	-0.0078171	-1.00543	0.0488071	-0.160163	0.872753	NA
ENSMUSG00000073650	Catip	1	74362108	74369321	1	66.9511	-0.141981	-1.10342	0.145817	-0.973695	0.330208	0.99985
ENSMUSG00000026177	Slc11a1	1	74375195	74386062	1	34.8019	-0.00599401	-1.00416	0.113193	-0.0529539	0.957769	0.99985
ENSMUSG00000026176	Ctdsp1	1	74391509	74397285	1	2360.31	-0.134488	-1.0977	0.101308	-1.32752	0.184335	0.99985
ENSMUSG00000065468	Mir26b	1	74394310	74394394	1	0.110598	0.013354	1.0093	0.0212906	0.627226	0.530511	NA
ENSMUSG00000026175	Vil1	1	74409376	74435559	1	0.232249	0.017867	1.01246	0.0246458	0.724951	0.468482	NA
ENSMUSG00000033364	Usp37	1	74435511	74544284	-1	452.513	-0.111947	-1.08069	0.119326	-0.938165	0.34816	0.99985
ENSMUSG00000103227	Gm37733	1	74500340	74503301	-1	0.588407	-0.0338135	-1.02371	0.0374284	-0.903418	0.366304	NA
ENSMUSG00000026174	Rqcd1	1	74506058	74530842	1	1163.72	0.0115157	1.00801	0.0644335	0.178722	0.858156	0.99985
ENSMUSG00000026173	Plcd4	1	74542888	74567794	1	9.25282	-0.163793	-1.12023	0.132157	-1.23938	0.215206	NA
ENSMUSG00000026135	Zfp142	1	74565127	74588246	-1	807.844	-0.0747225	-1.05316	0.141071	-0.529679	0.596334	0.99985
ENSMUSG00000093155	Gm25035	1	74586896	74586972	-1	0.424786	0.0173461	1.0121	0.0341617	0.507764	0.611619	NA
ENSMUSG00000026172	Bcs1l	1	74588289	74592443	1	340.268	-0.142238	-1.10362	0.101696	-1.39866	0.161914	0.99985
ENSMUSG00000026171	Rnf25	1	74593748	74601397	-1	815.102	-0.0408492	-1.02872	0.07851	-0.520306	0.60285	0.99985
ENSMUSG00000033276	Stk36	1	74601445	74636894	1	289.746	-0.0400268	-1.02813	0.10077	-0.397211	0.691212	0.99985
ENSMUSG00000033257	Ttll4	1	74661745	74703730	1	746.542	-0.0496864	-1.03504	0.125582	-0.39565	0.692363	0.99985
ENSMUSG00000026170	Cyp27a1	1	74713574	74737892	1	85.0087	0.14904	1.10883	0.144974	1.02804	0.30393	0.99985
ENSMUSG00000006542	Prkag3	1	74738922	74749221	-1	4.32277	0.0857372	1.06123	0.0993053	0.86337	0.387934	NA
ENSMUSG00000098351	Gm27507	1	74764798	74764890	1	0	NA	NA	NA	NA	NA	NA
ENSMUSG00000033227	Wnt6	1	74771892	74785322	1	0.809013	-0.0247213	-1.01728	0.0502381	-0.492083	0.622661	NA
ENSMUSG00000099472	Gm29539	1	74774943	74777405	-1	0.112032	-0.0161972	-1.01129	0.0213283	-0.759424	0.447599	NA
ENSMUSG00000026167	Wnt10a	1	74791516	74804179	1	28.2324	-0.0895231	-1.06402	0.0918432	-0.974738	0.32969	NA
ENSMUSG00000089964	Gm16582	1	74850895	74879953	1	0	NA	NA	NA	NA	NA	NA
ENSMUSG00000090071	Cdk5r2	1	74854934	74857732	1	1.48484	0.105075	1.07555	0.070784	1.48444	0.137692	NA
ENSMUSG00000055197	Fev	1	74881509	74885419	-1	0	NA	NA	NA	NA	NA	NA
ENSMUSG00000006546	Cryba2	1	74889934	74893143	-1	0.112032	-0.0161972	-1.01129	0.0213283	-0.759424	0.447599	NA
ENSMUSG00000065616	Mir375	1	74900658	74900721	-1	0	NA	NA	NA	NA	NA	NA
ENSMUSG00000047021	Ccdc108	1	74902071	74935599	-1	0.0903385	-0.0151129	-1.01053	0.0209175	-0.722497	0.469989	NA
ENSMUSG00000089653	Gm15841	1	74902371	74907653	1	0	NA	NA	NA	NA	NA	NA
ENSMUSG00000006538	Ihh	1	74945315	74951672	-1	1.37027	-0.0319874	-1.02242	0.0605019	-0.528701	0.597013	NA
ENSMUSG00000103145	Gm37744	1	74954252	74955841	1	0	NA	NA	NA	NA	NA	NA
ENSMUSG00000026162	Nhej1	1	74967139	75125200	-1	74.7829	-0.0376605	-1.02645	0.133978	-0.281094	0.778638	0.99985
ENSMUSG00000026205	Slc23a3	1	75125541	75133890	-1	14.711	0.19505	1.14476	0.148021	1.31772	0.187599	NA
ENSMUSG00000033159	Cnppd1	1	75134554	75142711	-1	1604.61	-0.0547232	-1.03866	0.0951716	-0.574995	0.565295	0.99985
ENSMUSG00000049339	Fam134a	1	75142778	75147913	1	1305.2	-0.175818	-1.12961	0.0904305	-1.94424	0.0518667	0.99985
ENSMUSG00000026197	Zfand2b	1	75168646	75171629	1	311.63	0.0207858	1.01451	0.103086	0.201636	0.840201	0.99985
ENSMUSG00000026198	Abcb6	1	75171717	75180392	-1	4.64865	-0.0448223	-1.03156	0.106837	-0.41954	0.674821	NA
ENSMUSG00000099519	Gm29253	1	75171731	75185146	-1	0	NA	NA	NA	NA	NA	NA
ENSMUSG00000033124	Atg9a	1	75180860	75192196	-1	769.182	0.00445273	1.00309	0.0930681	0.0478438	0.961841	0.99985
ENSMUSG00000026199	Ankzf1	1	75192151	75199387	1	428.312	-0.0269505	-1.01886	0.0936995	-0.287627	0.773633	0.99985
ENSMUSG00000026200	Glb1l	1	75198236	75210813	-1	939.549	-0.0261962	-1.01832	0.133317	-0.196496	0.844222	0.99985
ENSMUSG00000099204	Gm27943	1	75209613	75209728	-1	0	NA	NA	NA	NA	NA	NA
ENSMUSG00000026201	Stk16	1	75210838	75215606	1	1099.96	-0.024153	-1.01688	0.0727362	-0.332063	0.739842	0.99985
ENSMUSG00000026202	Tuba4a	1	75214228	75219865	-1	1008.8	0.0836713	1.05971	0.145912	0.573439	0.566348	0.99985
ENSMUSG00000096094	A630095N17Rik	1	75220095	75232102	-1	0	NA	NA	NA	NA	NA	NA
ENSMUSG00000026203	Dnajb2	1	75236406	75245692	1	1098.96	-0.0111154	-1.00773	0.0737525	-0.150713	0.880203	0.99985
ENSMUSG00000026204	Ptprn	1	75247027	75264502	-1	2251.92	0.0885982	1.06334	0.147227	0.601779	0.547321	0.99985
ENSMUSG00000101840	Gm28294	1	75252322	75257427	1	0.449683	-0.00526818	-1.00366	0.0398175	-0.132308	0.894741	NA
ENSMUSG00000033061	Resp18	1	75272199	75278415	-1	0	NA	NA	NA	NA	NA	NA
ENSMUSG00000100556	Gm28902	1	75272605	75275652	1	0	NA	NA	NA	NA	NA	NA
ENSMUSG00000026209	Dnpep	1	75307896	75317990	-1	2443.11	0.0865924	1.06186	0.0940762	0.92045	0.357337	0.99985
ENSMUSG00000026208	Des	1	75360329	75368579	1	546.859	0.600078	1.5158	0.149527	4.01318	5.99e-05	0.013874
ENSMUSG00000085653	Gm15179	1	75368212	75375012	-1	0	NA	NA	NA	NA	NA	NA
ENSMUSG00000026207	Speg	1	75375297	75432320	1	1328.07	0.101154	1.07263	0.117008	0.864508	0.387309	0.99985
ENSMUSG00000086053	Gm15178	1	75392131	75396363	-1	0.234486	-0.00165414	-1.00115	0.0244821	-0.0675655	0.946132	NA
ENSMUSG00000033021	Gmppa	1	75435930	75443179	1	1475.96	-0.00454814	-1.00316	0.0694658	-0.0654732	0.947797	0.99985
ENSMUSG00000033007	Asic4	1	75450436	75474343	1	0.419431	-0.0327789	-1.02298	0.0410507	-0.798499	0.424581	NA
ENSMUSG00000102605	Gm37264	1	75468570	75470761	-1	1.15647	-0.0722559	-1.05136	0.0638752	-1.13121	0.257969	NA
ENSMUSG00000032997	Chpf	1	75474569	75479307	-1	4439.29	-0.103195	-1.07415	0.0924613	-1.11609	0.264384	0.99985
ENSMUSG00000026211	Obsl1	1	75479310	75506452	-1	1875.97	-0.0928658	-1.06649	0.149936	-0.619369	0.535673	0.99985
ENSMUSG00000051703	Tmem198	1	75479532	75485705	1	38.6748	-0.278048	-1.21255	0.14701	-1.89136	0.0585767	0.99985
ENSMUSG00000032968	Inha	1	75507077	75510366	1	112.015	-0.0772553	-1.05501	0.149204	-0.517784	0.604609	0.99985
ENSMUSG00000082745	Gm15181	1	75514107	75514283	-1	0	NA	NA	NA	NA	NA	NA
ENSMUSG00000026213	Stk11ip	1	75521529	75537335	1	610.635	-0.0697267	-1.04952	0.136174	-0.512043	0.608621	0.99985
ENSMUSG00000082059	Gm15183	1	75542211	75542558	1	0	NA	NA	NA	NA	NA	NA
ENSMUSG00000006576	Slc4a3	1	75546266	75562172	1	859.647	-0.0799202	-1.05696	0.13014	-0.614109	0.539143	0.99985
ENSMUSG00000083244	Gm15180	1	75568083	75568574	1	0	NA	NA	NA	NA	NA	NA
ENSMUSG00000082528	Gm15182	1	75624654	75626329	1	0	NA	NA	NA	NA	NA	NA
ENSMUSG00000082012	Gm5257	1	75636390	75637179	1	0	NA	NA	NA	NA	NA	NA
ENSMUSG00000099996	Gm29065	1	76016658	76018756	-1	0	NA	NA	NA	NA	NA	NA
ENSMUSG00000101763	Gm29068	1	76110181	76110580	-1	0	NA	NA	NA	NA	NA	NA
ENSMUSG00000100827	Gm29069	1	76420692	76528422	1	0	NA	NA	NA	NA	NA	NA
ENSMUSG00000100553	Gm17751	1	76489133	76502028	1	0.110598	0.013354	1.0093	0.0212906	0.627226	0.530511	NA
ENSMUSG00000098611	Mir6343	1	76509560	76509643	1	0	NA	NA	NA	NA	NA	NA
ENSMUSG00000100534	Gm816	1	76890472	77027792	-1	0.121651	0.0136642	1.00952	0.0215381	0.634418	0.525808	NA
ENSMUSG00000102904	Gm38265	1	77143227	77146992	-1	0	NA	NA	NA	NA	NA	NA
ENSMUSG00000089326	Gm25974	1	77144753	77144846	1	0	NA	NA	NA	NA	NA	NA
ENSMUSG00000026235	Epha4	1	77367185	77515088	-1	1268.77	0.0497991	1.03512	0.146984	0.338806	0.734756	0.99985
ENSMUSG00000099141	Mir6352	1	77496653	77496768	-1	0	NA	NA	NA	NA	NA	NA
ENSMUSG00000101849	Gm28386	1	77515280	77517128	1	3.30222	-0.00439293	-1.00305	0.108495	-0.0404897	0.967703	NA
ENSMUSG00000101506	Gm28385	1	77570672	77570963	1	0	NA	NA	NA	NA	NA	NA
ENSMUSG00000065215	Gm26263	1	77898283	77898446	-1	0	NA	NA	NA	NA	NA	NA
ENSMUSG00000102052	Gm28387	1	77942966	77972376	-1	0	NA	NA	NA	NA	NA	NA
ENSMUSG00000004872	Pax3	1	78101267	78197134	-1	35.4357	-0.145663	-1.10624	0.146593	-0.993656	0.320391	0.99985
ENSMUSG00000032908	Sgpp2	1	78310345	78420289	1	0.898885	-0.00928847	-1.00646	0.050781	-0.182912	0.854867	NA
ENSMUSG00000099561	Gm28410	1	78325628	78340106	-1	0	NA	NA	NA	NA	NA	NA
ENSMUSG00000102945	Gm37884	1	78375614	78376431	1	0	NA	NA	NA	NA	NA	NA
ENSMUSG00000026245	Farsb	1	78417975	78488897	-1	1519.26	0.130655	1.09479	0.116102	1.12535	0.260443	0.99985
ENSMUSG00000101798	Gm28995	1	78433352	78433612	1	0	NA	NA	NA	NA	NA	NA
ENSMUSG00000104018	4833412K13Rik	1	78465448	78466926	-1	7.72559	0.0932716	1.06679	0.129317	0.721264	0.470747	NA
ENSMUSG00000090486	BC035947	1	78497026	78512158	-1	0.114486	-0.0162859	-1.01135	0.0213848	-0.761567	0.446318	NA
ENSMUSG00000012187	Mogat1	1	78510991	78538173	1	0.796617	0.0619119	1.04385	0.0544355	1.13734	0.255394	NA
ENSMUSG00000099364	5730419F03Rik	1	78595031	78609508	-1	0.346397	0.0232664	1.01626	0.028087	0.828372	0.40746	NA
ENSMUSG00000100562	Gm29611	1	78615467	78620165	1	0	NA	NA	NA	NA	NA	NA
ENSMUSG00000032883	Acsl3	1	78657825	78707743	1	1148.88	0.0745584	1.05304	0.108742	0.685648	0.492935	0.99985
ENSMUSG00000079470	Utp14b	1	78658038	78671512	1	188.367	0.100317	1.07201	0.100478	0.998398	0.318087	0.99985
ENSMUSG00000099377	Gm6159	1	78783136	78784859	-1	0.110598	0.013354	1.0093	0.0212906	0.627226	0.530511	NA
ENSMUSG00000099706	Gm29536	1	78791623	79224511	-1	0.110663	-0.0161469	-1.01126	0.0212961	-0.758208	0.448326	NA
ENSMUSG00000047330	Kcne4	1	78816758	78820028	1	725.789	0.158446	1.11608	0.143847	1.10149	0.270683	0.99985
ENSMUSG00000101324	Gm29187	1	78821258	78822652	1	2.51405	-0.0695082	-1.04936	0.0968426	-0.717744	0.472915	NA
ENSMUSG00000072978	Gm5830	1	78967637	78968079	-1	0	NA	NA	NA	NA	NA	NA
ENSMUSG00000050711	Scg2	1	79434669	79440120	-1	58.5402	-0.0406078	-1.02855	0.107703	-0.377036	0.706147	0.99985
ENSMUSG00000099562	Gm19027	1	79505803	79507157	-1	0	NA	NA	NA	NA	NA	NA
ENSMUSG00000077782	Gm24160	1	79513739	79513864	-1	0	NA	NA	NA	NA	NA	NA
ENSMUSG00000054702	Ap1s3	1	79606876	79671972	-1	44.2819	0.019655	1.01372	0.14533	0.135244	0.892419	0.99985
ENSMUSG00000102235	Gm37886	1	79619522	79621034	-1	0	NA	NA	NA	NA	NA	NA
ENSMUSG00000073643	Wdfy1	1	79702262	79776143	-1	548.196	0.0469843	1.0331	0.0820371	0.572721	0.566834	0.99985
ENSMUSG00000104497	Gm10555	1	79762717	79764507	1	0.466249	0.0229191	1.01601	0.0409128	0.560193	0.575348	NA
ENSMUSG00000026248	Mrpl44	1	79776018	79781445	1	302.651	0.0933089	1.06681	0.0929922	1.00341	0.315665	0.99985
ENSMUSG00000026249	Serpine2	1	79794197	79861180	-1	15475.2	-0.052629	-1.03715	0.116358	-0.452303	0.651051	0.99985
ENSMUSG00000067106	Gm5529	1	79922536	79923426	-1	0.114486	-0.0162859	-1.01135	0.0213848	-0.761567	0.446318	NA
ENSMUSG00000100397	Gm28071	1	79957580	79958057	1	0	NA	NA	NA	NA	NA	NA
ENSMUSG00000099753	Gm28058	1	80098622	80098885	1	0	NA	NA	NA	NA	NA	NA
ENSMUSG00000096297	Gm23934	1	80135466	80135572	1	0	NA	NA	NA	NA	NA	NA
ENSMUSG00000102518	Gm38339	1	80146973	80148801	-1	0	NA	NA	NA	NA	NA	NA
ENSMUSG00000099552	9830004L10Rik	1	80184719	80192073	1	0	NA	NA	NA	NA	NA	NA
ENSMUSG00000043230	Fam124b	1	80198706	80218473	-1	13.6442	0.0480382	1.03386	0.128758	0.37309	0.709081	NA
ENSMUSG00000101257	2310015K22Rik	1	80225044	80228792	1	1.21495	0.0290641	1.02035	0.0670752	0.433306	0.664793	NA
ENSMUSG00000103404	Gm37932	1	80255031	80256197	-1	0.0903385	-0.0151129	-1.01053	0.0209175	-0.722497	0.469989	NA
ENSMUSG00000004364	Cul3	1	80264923	80340480	-1	2787.15	0.00734986	1.00511	0.0591205	0.12432	0.901062	0.99985
ENSMUSG00000103076	Gm37902	1	80274731	80276413	-1	12.0634	-0.0825914	-1.05892	0.141467	-0.583822	0.55934	NA
ENSMUSG00000103525	Gm37262	1	80326177	80327994	-1	0.423255	-0.0329829	-1.02313	0.0410933	-0.802636	0.422185	NA
ENSMUSG00000101722	Gm29125	1	80382822	80386251	1	1.01534	0.00182054	1.00126	0.0591808	0.0307624	0.975459	NA
ENSMUSG00000090637	Gm6189	1	80383104	80385185	-1	0	NA	NA	NA	NA	NA	NA
ENSMUSG00000101483	1700016L21Rik	1	80445932	80479867	1	0	NA	NA	NA	NA	NA	NA
ENSMUSG00000038608	Dock10	1	80501073	80758527	-1	315.729	-0.124051	-1.08979	0.133993	-0.925806	0.354547	0.99985
ENSMUSG00000103192	Gm37645	1	80666009	80669564	-1	0	NA	NA	NA	NA	NA	NA
ENSMUSG00000104488	Gm38062	1	80728809	80730664	-1	0	NA	NA	NA	NA	NA	NA
ENSMUSG00000102721	A630081D01Rik	1	80747222	80749054	-1	0	NA	NA	NA	NA	NA	NA
ENSMUSG00000099949	Gm29124	1	80897654	80898105	-1	0	NA	NA	NA	NA	NA	NA
ENSMUSG00000099918	Gm28066	1	80949426	80949897	1	0	NA	NA	NA	NA	NA	NA
ENSMUSG00000054976	Nyap2	1	81076950	81341764	1	28.8793	-0.073434	-1.05222	0.0995711	-0.737503	0.460817	NA
ENSMUSG00000104029	Gm37210	1	81520338	81522341	-1	0	NA	NA	NA	NA	NA	NA
ENSMUSG00000101986	Gm6198	1	81554157	81557483	-1	0	NA	NA	NA	NA	NA	NA
ENSMUSG00000087008	Gm5530	1	81741985	81742969	-1	0.710622	0.0102072	1.0071	0.0354888	0.287616	0.773641	NA
ENSMUSG00000100561	Gm7516	1	81797241	81797946	1	0	NA	NA	NA	NA	NA	NA
ENSMUSG00000103571	Gm37114	1	82105180	82106983	1	0	NA	NA	NA	NA	NA	NA
ENSMUSG00000098797	Mir6344	1	82131916	82132019	1	0	NA	NA	NA	NA	NA	NA
ENSMUSG00000055980	Irs1	1	82233101	82291416	-1	2534.4	-0.102614	-1.07372	0.11881	-0.863686	0.387761	0.99985
ENSMUSG00000022591	Gm9747	1	82233112	82235933	1	2.14693	0.0715335	1.05083	0.0853108	0.838505	0.401747	NA
ENSMUSG00000026142	Rhbdd1	1	82316452	82445366	1	1485.34	0.239163	1.18031	0.105251	2.2723	0.0230684	0.99985
ENSMUSG00000104493	Gm19552	1	82352217	82355049	1	1.65309	-0.0317681	-1.02226	0.0764738	-0.415412	0.677841	NA
ENSMUSG00000100786	Gm28940	1	82392493	82402746	-1	0	NA	NA	NA	NA	NA	NA
ENSMUSG00000096779	Gm22112	1	82396697	82396817	-1	0	NA	NA	NA	NA	NA	NA
ENSMUSG00000067158	Col4a4	1	82448423	82586849	-1	14.9678	0.227639	1.17092	0.133111	1.71014	0.0872396	NA
ENSMUSG00000079465	Col4a3	1	82586921	82722059	1	12.3862	0.123884	1.08966	0.107655	1.15075	0.249836	NA
ENSMUSG00000065055	n-R5s213	1	82635013	82635110	1	0	NA	NA	NA	NA	NA	NA
ENSMUSG00000097564	C430014B12Rik	1	82691928	82725169	-1	11.821	0.0518169	1.03657	0.144744	0.357991	0.72035	NA
ENSMUSG00000026150	Mff	1	82724890	82752394	1	2494.65	0.0807795	1.05759	0.0654602	1.23402	0.217194	0.99985
ENSMUSG00000101450	Gm28941	1	82739691	82740707	1	30.3399	0.368216	1.29076	0.149556	2.46207	0.0138139	NA
ENSMUSG00000026149	Tm4sf20	1	82756649	82768461	-1	0	NA	NA	NA	NA	NA	NA
ENSMUSG00000099771	Gm19257	1	82777028	82777210	-1	0	NA	NA	NA	NA	NA	NA
ENSMUSG00000102280	Gm36999	1	82806423	82807468	-1	0.0903385	-0.0151129	-1.01053	0.0209175	-0.722497	0.469989	NA
ENSMUSG00000100170	Gm28942	1	82819835	82820377	1	0	NA	NA	NA	NA	NA	NA
ENSMUSG00000100744	Gm17764	1	82822471	82822861	-1	0	NA	NA	NA	NA	NA	NA
ENSMUSG00000093782	Gm22396	1	82839446	82839498	1	0	NA	NA	NA	NA	NA	NA
ENSMUSG00000026159	Agfg1	1	82839483	82901182	1	2576.44	0.0821155	1.05857	0.0736812	1.11447	0.265078	0.99985
ENSMUSG00000101784	Gm7553	1	83003482	83004907	-1	0	NA	NA	NA	NA	NA	NA
ENSMUSG00000038496	Slc19a3	1	83012523	83038448	-1	13.3536	0.120686	1.08725	0.143757	0.83951	0.401183	NA
ENSMUSG00000100432	Gm7539	1	83015393	83016022	1	0	NA	NA	NA	NA	NA	NA
ENSMUSG00000100190	Krtap28-10	1	83041524	83042480	-1	0	NA	NA	NA	NA	NA	NA
ENSMUSG00000104423	A030005K14Rik	1	83058286	83059378	-1	0.121651	0.0136642	1.00952	0.0215381	0.634418	0.525808	NA
ENSMUSG00000101315	Krtap28-13	1	83060930	83061921	1	0	NA	NA	NA	NA	NA	NA
ENSMUSG00000099691	Gm29518	1	83067102	83067473	1	0	NA	NA	NA	NA	NA	NA
ENSMUSG00000026166	Ccl20	1	83116766	83119167	1	42.8764	-0.0897793	-1.06421	0.130617	-0.687345	0.491865	0.99985
ENSMUSG00000101173	Gm29519	1	83157984	83159017	1	0.451924	-0.00317087	-1.0022	0.0333635	-0.0950399	0.924283	NA
ENSMUSG00000053161	Daw1	1	83159752	83210574	1	5.39545	0.141661	1.10317	0.112171	1.2629	0.206626	NA
ENSMUSG00000101896	Gm6244	1	83212044	83212884	-1	1.02716	-0.0762667	-1.05429	0.0510122	-1.49507	0.134897	NA
ENSMUSG00000084443	n-R5s214	1	83216671	83216791	-1	0	NA	NA	NA	NA	NA	NA
ENSMUSG00000026163	Sphkap	1	83254139	83408200	-1	18.0064	-0.0237567	-1.0166	0.125317	-0.189573	0.849644	NA
ENSMUSG00000079140	Gm6374	1	83314513	83315300	1	0.112032	-0.0161972	-1.01129	0.0213283	-0.759424	0.447599	NA
ENSMUSG00000104374	Gm37517	1	83331298	83332586	-1	0	NA	NA	NA	NA	NA	NA
ENSMUSG00000104219	Gm37989	1	83426596	83427398	-1	0	NA	NA	NA	NA	NA	NA
ENSMUSG00000100580	4933436I20Rik	1	83659550	83911644	-1	0	NA	NA	NA	NA	NA	NA
ENSMUSG00000094946	Gm25754	1	83795912	83796032	1	0	NA	NA	NA	NA	NA	NA
ENSMUSG00000077736	Gm24555	1	83921918	83922041	1	0	NA	NA	NA	NA	NA	NA
ENSMUSG00000045658	Pid1	1	84036296	84364180	-1	1117.29	0.132136	1.09592	0.0846504	1.56096	0.118533	0.99985
ENSMUSG00000102750	Gm37058	1	84132867	84134510	-1	0	NA	NA	NA	NA	NA	NA
ENSMUSG00000101934	Gm18304	1	84168188	84168733	1	0	NA	NA	NA	NA	NA	NA
ENSMUSG00000098851	Mir6353	1	84218849	84218961	-1	0	NA	NA	NA	NA	NA	NA
ENSMUSG00000036766	Dner	1	84369839	84696221	-1	99.2859	0.0139534	1.00972	0.142862	0.0976708	0.922194	0.99985
ENSMUSG00000104396	Gm37959	1	84392503	84395399	-1	0.110598	0.013354	1.0093	0.0212906	0.627226	0.530511	NA
ENSMUSG00000102481	Gm37925	1	84665189	84669443	-1	0	NA	NA	NA	NA	NA	NA
ENSMUSG00000093254	Mir5126	1	84695839	84695915	1	0	NA	NA	NA	NA	NA	NA
ENSMUSG00000026219	Trip12	1	84721189	84840516	-1	8809.87	0.0899251	1.06431	0.0640041	1.40499	0.160024	0.99985
ENSMUSG00000103505	Gm38374	1	84807158	84809190	-1	0.21843	-0.00227456	-1.00158	0.0243018	-0.0935964	0.92543	NA
ENSMUSG00000104503	Gm37738	1	84819968	84824683	-1	1.33883	-0.0559977	-1.03958	0.0624101	-0.897253	0.369584	NA
ENSMUSG00000073633	Fbxo36	1	84839841	84900487	1	114.437	-0.372125	-1.29426	0.133899	-2.77915	0.00545017	0.485484
ENSMUSG00000026220	Slc16a14	1	84905898	84935134	-1	1.09354	-0.0202783	-1.01416	0.0442272	-0.458502	0.646592	NA
ENSMUSG00000096802	Gm15433	1	84963669	84964559	1	0.230598	0.0177959	1.01241	0.0245972	0.723492	0.469377	NA
ENSMUSG00000099693	Gm29284	1	84990638	84993032	-1	0	NA	NA	NA	NA	NA	NA
ENSMUSG00000052477	C130026I21Rik	1	84992690	85270566	-1	0.300676	-0.00709005	-1.00493	0.0254379	-0.27872	0.78046	NA
ENSMUSG00000064281	Rpl19-ps1	1	85012114	85012704	1	1.37001	0.105897	1.07616	0.0724062	1.46254	0.143594	NA
ENSMUSG00000098842	Gm27907	1	85012367	85012446	1	0	NA	NA	NA	NA	NA	NA
ENSMUSG00000061852	Gm7582	1	85027954	85041958	-1	0	NA	NA	NA	NA	NA	NA
ENSMUSG00000089976	Gm2389	1	85061154	85062642	1	0	NA	NA	NA	NA	NA	NA
ENSMUSG00000101279	Gm18342	1	85067394	85080236	-1	0.121651	0.0136642	1.00952	0.0215381	0.634418	0.525808	NA
ENSMUSG00000089844	A530032D15Rik	1	85083069	85109853	-1	0.0903385	-0.0151129	-1.01053	0.0209175	-0.722497	0.469989	NA
ENSMUSG00000073631	Gm10553	1	85100164	85100535	1	0	NA	NA	NA	NA	NA	NA
ENSMUSG00000072109	A530040E14Rik	1	85105946	85114035	1	4.45941	-0.0734769	-1.05225	0.115721	-0.63495	0.525461	NA
ENSMUSG00000090128	Gm16038	1	85115319	85117237	1	0	NA	NA	NA	NA	NA	NA
ENSMUSG00000089763	Gm2635	1	85156809	85157722	-1	0	NA	NA	NA	NA	NA	NA
ENSMUSG00000089716	Gm6264	1	85159764	85194260	1	0.707488	0.0253884	1.01775	0.0367078	0.691634	0.489167	NA
ENSMUSG00000079457	Gm7609	1	85199613	85213786	1	0.106398	0.0132304	1.00921	0.0211946	0.624231	0.532476	NA
ENSMUSG00000090252	Gm16028	1	85246851	85255465	1	0	NA	NA	NA	NA	NA	NA
ENSMUSG00000079455	Gm16026	1	85266698	85285491	1	0.114486	-0.0162859	-1.01135	0.0213848	-0.761567	0.446318	NA
ENSMUSG00000091199	Gm2619	1	85308659	85327306	-1	0.226518	-0.0220032	-1.01537	0.0247363	-0.889511	0.373729	NA
ENSMUSG00000089652	Gm16025	1	85326729	85342615	1	0.202906	-0.000448952	-1.00031	0.0241017	-0.0186274	0.985138	NA
ENSMUSG00000089937	Gm7281	1	85332716	85342086	-1	0	NA	NA	NA	NA	NA	NA
ENSMUSG00000096292	Gm2666	1	85484252	85485142	-1	0	NA	NA	NA	NA	NA	NA
ENSMUSG00000101751	Gm2427	1	85501090	85514604	1	0	NA	NA	NA	NA	NA	NA
ENSMUSG00000089714	Gm16092	1	85511133	85527161	-1	0	NA	NA	NA	NA	NA	NA
ENSMUSG00000090186	Gm7592	1	85526690	85550577	1	0	NA	NA	NA	NA	NA	NA
ENSMUSG00000094127	G530012D18Rik	1	85575676	85577295	1	0	NA	NA	NA	NA	NA	NA
ENSMUSG00000070034	Sp110	1	85576899	85598817	-1	24.3125	0.0830277	1.05924	0.135862	0.611118	0.541122	NA
ENSMUSG00000090103	Gm16094	1	85599286	85599839	1	0	NA	NA	NA	NA	NA	NA
ENSMUSG00000070031	Sp140	1	85600378	85645037	1	38.2183	0.162419	1.11916	0.140927	1.1525	0.249115	0.99985
ENSMUSG00000073628	Gm10552	1	85604085	85611896	-1	0	NA	NA	NA	NA	NA	NA
ENSMUSG00000090246	Gm17017	1	85641222	85650585	-1	8.53437	-0.119514	-1.08637	0.124735	-0.958144	0.33799	NA
ENSMUSG00000026222	Sp100	1	85649988	85709998	1	167.96	0.122258	1.08844	0.132703	0.921292	0.356898	0.99985
ENSMUSG00000064414	n-R5s215	1	85674882	85674985	1	0	NA	NA	NA	NA	NA	NA
ENSMUSG00000052760	A630001G21Rik	1	85717083	85778643	-1	22.5211	0.134177	1.09747	0.149838	0.895483	0.370529	NA
ENSMUSG00000098634	Mir8096	1	85751948	85752074	1	0	NA	NA	NA	NA	NA	NA
ENSMUSG00000094834	Gm25472	1	85763794	85763871	1	0	NA	NA	NA	NA	NA	NA
ENSMUSG00000100217	9930111H07Rik	1	85775271	85784694	1	0	NA	NA	NA	NA	NA	NA
ENSMUSG00000092932	Gm22906	1	85784713	85784962	1	0.0903385	-0.0151129	-1.01053	0.0209175	-0.722497	0.469989	NA
ENSMUSG00000036707	Cab39	1	85793441	85851576	1	3063.79	0.0503679	1.03553	0.0960496	0.524394	0.600004	0.99985
ENSMUSG00000026223	Itm2c	1	85894281	85908675	1	10890.2	0.0325997	1.02285	0.104316	0.31251	0.754653	0.99985
ENSMUSG00000026224	4933407L21Rik	1	85928483	85940624	1	0.545535	0.0100491	1.00699	0.0470038	0.213794	0.830708	NA
ENSMUSG00000099767	Gm28884	1	85933247	85937332	-1	0	NA	NA	NA	NA	NA	NA
ENSMUSG00000049608	Gpr55	1	85938318	85961007	-1	0.341004	-0.0295595	-1.0207	0.0285931	-1.0338	0.30123	NA
ENSMUSG00000100108	Gm28100	1	85972365	85986917	-1	0	NA	NA	NA	NA	NA	NA
ENSMUSG00000099342	Gm18180	1	86014403	86015886	-1	4.29772	0.0190245	1.01327	0.0974406	0.195242	0.845204	NA
ENSMUSG00000026226	Spata3	1	86016816	86029958	1	0	NA	NA	NA	NA	NA	NA
ENSMUSG00000026227	2810459M11Rik	1	86045863	86055456	1	0.685324	-0.00512366	-1.00356	0.0427761	-0.119779	0.904659	NA
ENSMUSG00000026229	Psmd1	1	86064387	86139151	1	3904.03	0.0987617	1.07085	0.116062	0.850936	0.394805	0.99985
ENSMUSG00000077274	Gm22786	1	86087301	86087422	1	0.668985	0.0540429	1.03817	0.051478	1.04982	0.293799	NA
ENSMUSG00000026228	Htr2b	1	86099026	86111970	-1	42.0996	0.269854	1.20569	0.133917	2.01509	0.0438953	0.99985
ENSMUSG00000103272	Gm37914	1	86120883	86123561	1	7.53208	0.132397	1.09611	0.110384	1.19942	0.230364	NA
ENSMUSG00000094638	Gm21972	1	86133637	86162788	1	0.0903385	-0.0151129	-1.01053	0.0209175	-0.722497	0.469989	NA
ENSMUSG00000062590	Armc9	1	86154780	86278284	1	424.953	-0.0385205	-1.02706	0.090828	-0.424104	0.67149	0.99985
ENSMUSG00000087538	Gm16341	1	86275509	86301375	-1	0.180677	-0.020309	-1.01418	0.0237883	-0.853738	0.39325	NA
ENSMUSG00000079445	B3gnt7	1	86302832	86307305	1	12.7979	-0.0393219	-1.02763	0.116592	-0.337259	0.735921	NA
ENSMUSG00000099644	Gm28626	1	86303195	86304059	-1	0.112567	0.0134115	1.00934	0.0213367	0.628565	0.529634	NA
ENSMUSG00000091806	Gm5258	1	86323267	86323593	1	0	NA	NA	NA	NA	NA	NA
ENSMUSG00000101853	Gm28627	1	86328039	86328873	1	0	NA	NA	NA	NA	NA	NA
ENSMUSG00000026234	Ncl	1	86344719	86359400	-1	13529.3	0.0766472	1.05456	0.128278	0.597508	0.550168	0.99985
ENSMUSG00000064837	Snora75	1	86351169	86351301	-1	0	NA	NA	NA	NA	NA	NA
ENSMUSG00000064696	Gm24148	1	86352008	86352087	-1	0.110598	0.013354	1.0093	0.0212906	0.627226	0.530511	NA
ENSMUSG00000064823	Snord82	1	86356261	86356330	-1	0	NA	NA	NA	NA	NA	NA
ENSMUSG00000073627	C130036L24Rik	1	86359574	86373791	1	29.2639	0.075354	1.05362	0.149062	0.50552	0.613193	NA
ENSMUSG00000026237	Nmur1	1	86386242	86388162	-1	0.232031	-0.00150428	-1.00104	0.024455	-0.0615123	0.950951	NA
ENSMUSG00000036574	1700019O17Rik	1	86426329	86428052	1	0.234486	-0.00165414	-1.00115	0.0244821	-0.0675655	0.946132	NA
ENSMUSG00000101328	Rpl30-ps6	1	86473659	86474006	1	0.112032	-0.0161972	-1.01129	0.0213283	-0.759424	0.447599	NA
ENSMUSG00000026238	Ptma	1	86526726	86530712	1	17566	-0.0899051	-1.0643	0.0800564	-1.12302	0.261428	0.99985
ENSMUSG00000026239	Pde6d	1	86542994	86582629	-1	654.532	-0.0943309	-1.06757	0.0972516	-0.969967	0.332063	0.99985
ENSMUSG00000102927	Gm37152	1	86580058	86581232	1	0	NA	NA	NA	NA	NA	NA
ENSMUSG00000026240	Cops7b	1	86582904	86609375	1	715.967	-0.00495519	-1.00344	0.080201	-0.0617846	0.950734	0.99985
ENSMUSG00000084468	Gm22955	1	86637552	86637608	-1	0.110663	-0.0161469	-1.01126	0.0212961	-0.758208	0.448326	NA
ENSMUSG00000103609	Gm37022	1	86638201	86640454	1	0.114486	-0.0162859	-1.01135	0.0213848	-0.761567	0.446318	NA
ENSMUSG00000026241	Nppc	1	86666291	86670571	-1	4.58411	-0.01066	-1.00742	0.108069	-0.0986406	0.921424	NA
ENSMUSG00000053333	Dis3l2	1	86703808	87050095	1	252.919	-0.08819	-1.06304	0.116413	-0.757564	0.448712	0.99985
ENSMUSG00000100225	Gm29097	1	86764944	86765365	-1	0	NA	NA	NA	NA	NA	NA
ENSMUSG00000100768	Gm29055	1	86774819	86776528	1	0	NA	NA	NA	NA	NA	NA
ENSMUSG00000104121	Gm37485	1	86801075	86804027	1	0.204825	-0.0208835	-1.01458	0.0241089	-0.866214	0.386373	NA
ENSMUSG00000102383	Gm38142	1	86826101	86829655	1	0	NA	NA	NA	NA	NA	NA
ENSMUSG00000104400	Gm38010	1	86834995	86837778	1	0	NA	NA	NA	NA	NA	NA
ENSMUSG00000102293	Gm37541	1	86874350	86876664	1	0.110598	0.013354	1.0093	0.0212906	0.627226	0.530511	NA
ENSMUSG00000102649	Gm38021	1	86893573	86895132	1	0.423255	-0.0329829	-1.02313	0.0410933	-0.802636	0.422185	NA
ENSMUSG00000084106	Gm6136	1	86908793	86909683	-1	5.80691	0.0166683	1.01162	0.125383	0.132939	0.894242	NA
ENSMUSG00000102571	Gm37967	1	86917992	86920656	1	0.233682	-0.00141613	-1.00098	0.0244725	-0.0578663	0.953855	NA
ENSMUSG00000099401	Gm28375	1	86929387	87057596	-1	0	NA	NA	NA	NA	NA	NA
ENSMUSG00000102956	Gm37017	1	86988270	86989016	1	0	NA	NA	NA	NA	NA	NA
ENSMUSG00000103984	Gm37447	1	87036723	87039650	1	5.84051	0.0274141	1.01918	0.100393	0.273069	0.7848	NA
ENSMUSG00000101940	Akp-ps1	1	87068032	87071002	1	3.17721	-0.0681502	-1.04837	0.0754119	-0.903706	0.366151	NA
ENSMUSG00000101625	Gm29371	1	87080171	87096418	1	0	NA	NA	NA	NA	NA	NA
ENSMUSG00000026246	Alppl2	1	87086694	87089928	-1	0	NA	NA	NA	NA	NA	NA
ENSMUSG00000079440	Alpi	1	87098002	87101606	-1	0.114486	-0.0162859	-1.01135	0.0213848	-0.761567	0.446318	NA
ENSMUSG00000100940	Gm29372	1	87116321	87117158	-1	0	NA	NA	NA	NA	NA	NA
ENSMUSG00000036500	Akp3	1	87124973	87127912	1	0	NA	NA	NA	NA	NA	NA
ENSMUSG00000099839	Gm29374	1	87142874	87146983	-1	0.112567	0.0134115	1.00934	0.0213367	0.628565	0.529634	NA
ENSMUSG00000026247	Ecel1	1	87147655	87156521	-1	5.73136	-0.169491	-1.12466	0.100751	-1.68227	0.0925172	NA
ENSMUSG00000036480	Prss56	1	87183313	87188405	1	4.75347	-0.00171697	-1.00119	0.120076	-0.0142991	0.988591	NA
ENSMUSG00000026251	Chrnd	1	87190607	87200070	1	0.88635	0.00588886	1.00409	0.0354576	0.166082	0.868093	NA
ENSMUSG00000026253	Chrng	1	87204657	87212694	1	1.04773	0.0817143	1.05827	0.0589472	1.38623	0.165677	NA
ENSMUSG00000026254	Eif4e2	1	87213914	87240488	1	2822.78	0.0357907	1.02512	0.103999	0.344147	0.730736	0.99985
ENSMUSG00000088318	Gm26187	1	87251148	87251248	1	0	NA	NA	NA	NA	NA	NA
ENSMUSG00000026255	Efhd1	1	87264363	87310839	1	17.7827	0.0158364	1.01104	0.0957442	0.165403	0.868627	NA
ENSMUSG00000089821	Efhd1os	1	87264481	87265174	-1	0	NA	NA	NA	NA	NA	NA
ENSMUSG00000048000	Gigyf2	1	87326998	87450796	1	2623.57	0.0201274	1.01405	0.0776355	0.259255	0.795439	0.99985
ENSMUSG00000095281	Gm22549	1	87341455	87341561	-1	0	NA	NA	NA	NA	NA	NA
ENSMUSG00000079436	Kcnj13	1	87386363	87394729	-1	0.112032	-0.0161972	-1.01129	0.0213283	-0.759424	0.447599	NA
ENSMUSG00000089613	Gm23504	1	87415255	87415349	-1	0	NA	NA	NA	NA	NA	NA
ENSMUSG00000026258	3110079O15Rik	1	87470271	87475482	1	0.0903385	-0.0151129	-1.01053	0.0209175	-0.722497	0.469989	NA
ENSMUSG00000026259	Ngef	1	87476834	87573870	-1	12.1329	-0.138861	-1.10104	0.119713	-1.15995	0.24607	NA
ENSMUSG00000079434	Neu2	1	87509889	87597845	1	0.110663	-0.0161469	-1.01126	0.0212961	-0.758208	0.448326	NA
ENSMUSG00000091123	Gm17181	1	87514175	87514297	1	0	NA	NA	NA	NA	NA	NA
ENSMUSG00000090994	Gm6153	1	87543635	87544692	-1	0.354485	0.00533793	1.00371	0.0258163	0.206766	0.836193	NA
ENSMUSG00000026288	Inpp5d	1	87620312	87720507	1	77.8724	0.027465	1.01922	0.0878101	0.312777	0.75445	0.99985
ENSMUSG00000026289	Atg16l1	1	87755870	87792428	1	1063.44	0.0441305	1.03106	0.073011	0.604435	0.545554	0.99985
ENSMUSG00000087968	Gm25395	1	87776938	87777209	1	1.49397	-0.0376743	-1.02646	0.0725486	-0.519298	0.603553	NA
ENSMUSG00000089281	Scarna6	1	87784556	87784820	1	4.05144	0.0640135	1.04537	0.109487	0.584667	0.558772	NA
ENSMUSG00000056055	Sag	1	87803680	87845158	1	53.1608	0.197747	1.14691	0.149591	1.32192	0.186195	0.99985
ENSMUSG00000070738	Dgkd	1	87853287	87945180	1	1277.22	0.0828484	1.05911	0.0912763	0.907666	0.364055	0.99985
ENSMUSG00000101942	Gm19582	1	87853347	87854299	-1	0.12	0.0136197	1.00949	0.0215028	0.633392	0.526478	NA
ENSMUSG00000103996	4833421G17Rik	1	87865073	87865916	1	0	NA	NA	NA	NA	NA	NA
ENSMUSG00000103591	Gm38365	1	87897540	87900532	1	0	NA	NA	NA	NA	NA	NA
ENSMUSG00000005501	Usp40	1	87945119	88008551	-1	1643.61	0.00378469	1.00263	0.0915835	0.041325	0.967037	0.99985
ENSMUSG00000095942	Gm25198	1	88015924	88016033	1	0	NA	NA	NA	NA	NA	NA
ENSMUSG00000084021	Gm5832	1	88022381	88023962	1	0	NA	NA	NA	NA	NA	NA
ENSMUSG00000083478	Gm15375	1	88025211	88026059	1	0	NA	NA	NA	NA	NA	NA
ENSMUSG00000090165	Ugt1a10	1	88055388	88219004	1	0	NA	NA	NA	NA	NA	NA
ENSMUSG00000092220	Gm20528	1	88055393	88218584	-1	3.83032	0.00146321	1.00101	0.107659	0.0135911	0.989156	NA
ENSMUSG00000090175	Ugt1a9	1	88070800	88218997	1	0	NA	NA	NA	NA	NA	NA
ENSMUSG00000089675	Ugt1a8	1	88087813	88219004	1	0	NA	NA	NA	NA	NA	NA
ENSMUSG00000090124	Ugt1a7c	1	88095062	88220002	1	217.095	0.329456	1.25654	0.120047	2.74439	0.00606241	0.521777
ENSMUSG00000082837	Gm15373	1	88097918	88098131	1	0	NA	NA	NA	NA	NA	NA
ENSMUSG00000090145	Ugt1a6b	1	88103252	88219003	1	9.96028	-0.0694397	-1.04931	0.129907	-0.534533	0.592973	NA
ENSMUSG00000084195	Gm15372	1	88126776	88127609	1	0	NA	NA	NA	NA	NA	NA
ENSMUSG00000081261	Gm15370	1	88129581	88129833	1	0	NA	NA	NA	NA	NA	NA
ENSMUSG00000054545	Ugt1a6a	1	88134809	88218997	1	5.77907	0.0452801	1.03188	0.120837	0.374722	0.707867	NA
ENSMUSG00000081602	Gm15369	1	88146376	88146769	1	0	NA	NA	NA	NA	NA	NA
ENSMUSG00000082513	Gm15374	1	88151038	88151881	1	0.110598	0.013354	1.0093	0.0212906	0.627226	0.530511	NA
ENSMUSG00000082677	Gm15371	1	88153788	88154571	1	0	NA	NA	NA	NA	NA	NA
ENSMUSG00000089943	Ugt1a5	1	88166012	88218997	1	0.335197	0.00781389	1.00543	0.0319996	0.244187	0.807086	NA
ENSMUSG00000081488	Gm15368	1	88186662	88187519	1	0.0903385	-0.0151129	-1.01053	0.0209175	-0.722497	0.469989	NA
ENSMUSG00000083277	Gm15376	1	88191901	88192683	1	0	NA	NA	NA	NA	NA	NA
ENSMUSG00000090171	Ugt1a2	1	88200601	88218997	1	0	NA	NA	NA	NA	NA	NA
ENSMUSG00000081984	Dnajb3	1	88204732	88205782	-1	67.1512	0.0056833	1.00395	0.143503	0.0396039	0.968409	0.99985
ENSMUSG00000089960	Ugt1a1	1	88211959	88218997	1	0.331989	0.0105888	1.00737	0.0320128	0.330767	0.74082	NA
ENSMUSG00000079429	Mroh2a	1	88226986	88262289	1	2.87288	0.135443	1.09843	0.0978786	1.38378	0.166424	NA
ENSMUSG00000044783	Hjurp	1	88262471	88277633	-1	2450.59	-0.0829987	-1.05922	0.118951	-0.697757	0.485329	0.99985
ENSMUSG00000036251	Trpm8	1	88277661	88389293	1	0.888625	0.0158706	1.01106	0.0563764	0.281511	0.778319	NA
ENSMUSG00000085420	4930453O03Rik	1	88347489	88352930	-1	0	NA	NA	NA	NA	NA	NA
ENSMUSG00000026295	Spp2	1	88406961	88426438	1	0	NA	NA	NA	NA	NA	NA
ENSMUSG00000099553	Gm29538	1	88443969	88462608	-1	0	NA	NA	NA	NA	NA	NA
ENSMUSG00000100908	Gm28888	1	88459683	88465558	1	0	NA	NA	NA	NA	NA	NA
ENSMUSG00000062310	Glrp1	1	88499871	88510066	-1	2.37171	0.0372323	1.02614	0.0578276	0.643851	0.519672	NA
ENSMUSG00000100798	Gm19589	1	88551517	88562167	1	1.61204	0.0528492	1.03731	0.0506263	1.04391	0.296529	NA
ENSMUSG00000104057	Gm38130	1	88653085	88654845	1	0	NA	NA	NA	NA	NA	NA
ENSMUSG00000100367	Gm29336	1	88656308	88658100	1	0.220885	-0.00242449	-1.00168	0.0243299	-0.0996505	0.920622	NA
ENSMUSG00000049866	Arl4c	1	88673125	88702221	-1	2254.66	0.173743	1.12798	0.1501	1.15751	0.247062	0.99985
ENSMUSG00000101736	Gm29335	1	88722366	88722824	-1	0	NA	NA	NA	NA	NA	NA
ENSMUSG00000097398	Platr5	1	88754890	88755736	1	0.548986	0.0426584	1.03001	0.0484995	0.879565	0.379095	NA
ENSMUSG00000099848	Gm29337	1	88868475	88875410	-1	0.322588	0.010131	1.00705	0.03186	0.317983	0.750497	NA
ENSMUSG00000101333	Gm4753	1	88932319	88933573	1	0	NA	NA	NA	NA	NA	NA
ENSMUSG00000099378	1700067G17Rik	1	89016113	89022210	1	0	NA	NA	NA	NA	NA	NA
ENSMUSG00000099544	Gm18699	1	89048974	89049216	1	0	NA	NA	NA	NA	NA	NA
ENSMUSG00000036206	Sh3bp4	1	89070415	89155068	1	1688.64	0.144608	1.10543	0.139497	1.03664	0.299905	0.99985
ENSMUSG00000102700	Gm38312	1	89097073	89098818	1	0	NA	NA	NA	NA	NA	NA
ENSMUSG00000102083	Gm5259	1	89256182	89256981	-1	0	NA	NA	NA	NA	NA	NA
ENSMUSG00000101288	Gm28342	1	89302719	89358144	-1	0	NA	NA	NA	NA	NA	NA
ENSMUSG00000099938	C030007H22Rik	1	89360342	89406133	-1	0	NA	NA	NA	NA	NA	NA
ENSMUSG00000055013	Agap1	1	89454806	89897617	1	1493.13	0.0474935	1.03347	0.113305	0.419165	0.675095	0.99985
ENSMUSG00000104114	Gm37297	1	89483438	89485821	1	0	NA	NA	NA	NA	NA	NA
ENSMUSG00000088371	Gm25180	1	89563360	89563474	1	0	NA	NA	NA	NA	NA	NA
ENSMUSG00000101662	Gm28499	1	89568765	89576602	1	0.652152	0.0535869	1.03784	0.0514321	1.0419	0.29746	NA
ENSMUSG00000102009	4933400F21Rik	1	89650529	89683908	-1	3.12972	0.0594905	1.0421	0.0977947	0.608321	0.542975	NA
ENSMUSG00000088775	Gm26037	1	89684802	89685112	1	0.110598	0.013354	1.0093	0.0212906	0.627226	0.530511	NA
ENSMUSG00000103252	Gm37521	1	89825481	89827525	1	0.654135	-0.00714897	-1.00497	0.0534067	-0.133859	0.893514	NA
ENSMUSG00000034486	Gbx2	1	89927956	89931179	-1	2.13546	-0.0389406	-1.02736	0.0899302	-0.433009	0.665008	NA
ENSMUSG00000092627	D130058E05Rik	1	89930234	89933290	1	1.45835	0.0581931	1.04116	0.0739679	0.786735	0.431437	NA
ENSMUSG00000067081	Asb18	1	89950220	90014666	-1	0	NA	NA	NA	NA	NA	NA
ENSMUSG00000026301	Iqca	1	90042132	90153401	-1	0.564679	0.00595938	1.00414	0.0414925	0.143625	0.885796	NA
ENSMUSG00000100850	4930434B07Rik	1	90153628	90159462	1	0	NA	NA	NA	NA	NA	NA
ENSMUSG00000044337	Ackr3	1	90203980	90216751	1	1057.66	0.0792467	1.05647	0.124329	0.637396	0.523867	0.99985
ENSMUSG00000104087	Gm38277	1	90227160	90228526	-1	0	NA	NA	NA	NA	NA	NA
ENSMUSG00000101951	Gm28721	1	90255276	90260120	-1	0.114486	-0.0162859	-1.01135	0.0213848	-0.761567	0.446318	NA
ENSMUSG00000101028	Gm28723	1	90280458	90283912	1	2.21762	-0.0491714	-1.03467	0.0812409	-0.605255	0.54501	NA
ENSMUSG00000098368	Gm27648	1	90327312	90327418	1	0	NA	NA	NA	NA	NA	NA
ENSMUSG00000101997	Gm28722	1	90453394	90454501	-1	0	NA	NA	NA	NA	NA	NA
ENSMUSG00000103292	Gm35048	1	90520496	90523297	1	5.127	0.0276828	1.01937	0.108709	0.254651	0.798992	NA
ENSMUSG00000034432	Cops8	1	90602981	90613341	1	1920.55	-0.00825991	-1.00574	0.092979	-0.0888364	0.929212	0.99985
ENSMUSG00000056128	Gm9991	1	90675161	90679793	1	4.09947	0.0419215	1.02948	0.0892114	0.469913	0.638417	NA
ENSMUSG00000048126	Col6a3	1	90765923	90843971	-1	27911.8	-0.010865	-1.00756	0.149334	-0.0727564	0.942	0.99985
ENSMUSG00000103061	Gm36970	1	90837275	90839133	-1	0.670636	0.0540862	1.0382	0.0514826	1.05057	0.293455	NA
ENSMUSG00000103978	4930474B08Rik	1	90870583	90871419	-1	0	NA	NA	NA	NA	NA	NA
ENSMUSG00000026303	Mlph	1	90915085	90951142	1	43.4761	0.118711	1.08576	0.142677	0.83203	0.405392	0.99985
ENSMUSG00000090550	Prlh	1	90953108	90954027	1	0	NA	NA	NA	NA	NA	NA
ENSMUSG00000026304	Rab17	1	90958133	90969661	-1	3.05832	0.101969	1.07324	0.0783588	1.30131	0.193151	NA
ENSMUSG00000100791	Gm28199	1	90974459	90975260	-1	0.112032	-0.0161972	-1.01129	0.0213283	-0.759424	0.447599	NA
ENSMUSG00000026305	Lrrfip1	1	90998737	91128944	1	4836.66	0.115941	1.08368	0.149844	0.773747	0.43908	0.99985
ENSMUSG00000070732	Rbm44	1	91145089	91170795	1	4.27246	-0.133695	-1.0971	0.113341	-1.17958	0.238167	NA
ENSMUSG00000100018	Gm7776	1	91171429	91172148	-1	0.12	0.0136197	1.00949	0.0215028	0.633392	0.526478	NA
ENSMUSG00000034353	Ramp1	1	91179822	91225196	1	68.7385	-0.0916392	-1.06558	0.140664	-0.651475	0.51474	0.99985
ENSMUSG00000034343	Ube2f	1	91250304	91290337	1	1252.22	0.117633	1.08495	0.13681	0.859826	0.389885	0.99985
ENSMUSG00000083064	Gm7785	1	91296045	91296936	1	3.41568	0.0605348	1.04285	0.0954671	0.634091	0.526021	NA
ENSMUSG00000097285	Gm26683	1	91297203	91304405	-1	0	NA	NA	NA	NA	NA	NA
ENSMUSG00000026307	Scly	1	91298338	91321075	1	287.168	0.0263265	1.01842	0.118043	0.223025	0.823516	0.99985
ENSMUSG00000090322	Gm17090	1	91305092	91321101	-1	0.121651	0.0136642	1.00952	0.0215381	0.634418	0.525808	NA
ENSMUSG00000049515	Espnl	1	91322075	91348306	1	0.608132	-0.0521444	-1.0368	0.0458933	-1.13621	0.255869	NA
ENSMUSG00000026308	Klhl30	1	91351016	91362416	1	109.736	-0.00215831	-1.0015	0.113933	-0.0189436	0.984886	0.99985
ENSMUSG00000047443	Fam132b	1	91366430	91374217	1	163.19	0.0298286	1.02089	0.1453	0.205289	0.837346	0.99985
ENSMUSG00000026309	Ilkap	1	91373861	91398815	-1	1265.23	-0.0819541	-1.05845	0.0768968	-1.06577	0.286529	0.99985
ENSMUSG00000100253	1700020N18Rik	1	91404879	91406029	-1	0	NA	NA	NA	NA	NA	NA
ENSMUSG00000067071	Hes6	1	91411483	91414038	-1	412.968	0.0405898	1.02853	0.100094	0.405519	0.685096	0.99985
ENSMUSG00000055866	Per2	1	91415982	91459324	-1	83.3359	-0.00825893	-1.00574	0.134032	-0.0616193	0.950866	0.99985
ENSMUSG00000101911	Gm28381	1	91469906	91470098	-1	0	NA	NA	NA	NA	NA	NA
ENSMUSG00000100151	Gm28382	1	91483024	91484774	1	0	NA	NA	NA	NA	NA	NA
ENSMUSG00000101958	Gm19085	1	91487729	91490009	-1	0.239999	0.0176821	1.01233	0.0245227	0.721051	0.470878	NA
ENSMUSG00000034292	Traf3ip1	1	91494647	91529307	1	328.137	0.036442	1.02558	0.0778858	0.467891	0.639863	0.99985
ENSMUSG00000026311	Asb1	1	91540544	91559589	1	727.908	0.0808538	1.05764	0.0920832	0.878052	0.379916	0.99985
ENSMUSG00000101705	Gm28380	1	91611406	91624500	1	0.114486	-0.0162859	-1.01135	0.0213848	-0.761567	0.446318	NA
ENSMUSG00000100980	Gm29100	1	91798528	91802937	-1	41.6747	0.149031	1.10882	0.150023	0.993392	0.320519	0.99985
ENSMUSG00000007805	Twist2	1	91801461	91848028	1	1630.66	-0.0067112	-1.00466	0.145671	-0.0460708	0.963254	0.99985
ENSMUSG00000101414	Gm29101	1	91822515	91823985	1	6.39644	0.0793291	1.05653	0.105471	0.752139	0.451968	NA
ENSMUSG00000102745	Gm37600	1	91916260	91919551	1	0	NA	NA	NA	NA	NA	NA
ENSMUSG00000026313	Hdac4	1	91928779	92180341	-1	1274.54	-0.011981	-1.00834	0.136916	-0.0875065	0.930269	0.99985
ENSMUSG00000103101	Gm37048	1	91975987	91981564	1	0	NA	NA	NA	NA	NA	NA
ENSMUSG00000096941	Gm26720	1	91989051	91992628	1	0.236137	-0.00156596	-1.00109	0.0244994	-0.0639182	0.949035	NA
ENSMUSG00000102565	Gm37036	1	92019592	92022097	-1	0.0903385	-0.0151129	-1.01053	0.0209175	-0.722497	0.469989	NA
ENSMUSG00000101265	Gm29099	1	92324510	92329888	1	0	NA	NA	NA	NA	NA	NA
ENSMUSG00000101522	Gm7837	1	92430121	92430532	-1	0	NA	NA	NA	NA	NA	NA
ENSMUSG00000026260	Ndufa10	1	92439010	92473860	-1	1961.66	0.0387197	1.0272	0.106094	0.364957	0.715143	0.99985
ENSMUSG00000098288	Mir6900	1	92464483	92464542	-1	0	NA	NA	NA	NA	NA	NA
ENSMUSG00000067064	Olfr1416	1	92479681	92480619	-1	0	NA	NA	NA	NA	NA	NA
ENSMUSG00000057464	Olfr1415	1	92490818	92491753	-1	0	NA	NA	NA	NA	NA	NA
ENSMUSG00000042849	Olfr1414	1	92511048	92518515	-1	0	NA	NA	NA	NA	NA	NA
ENSMUSG00000097001	1700054K02Rik	1	92572374	92572749	-1	0	NA	NA	NA	NA	NA	NA
ENSMUSG00000058904	Olfr1413	1	92573125	92574206	1	0	NA	NA	NA	NA	NA	NA
ENSMUSG00000099363	Gm28478	1	92574614	92574796	1	0	NA	NA	NA	NA	NA	NA
ENSMUSG00000100793	Gm28479	1	92585870	92588129	1	0	NA	NA	NA	NA	NA	NA
ENSMUSG00000046300	Olfr1412	1	92588207	92589297	1	0	NA	NA	NA	NA	NA	NA
ENSMUSG00000062497	Olfr1411	1	92596495	92597492	1	0	NA	NA	NA	NA	NA	NA
ENSMUSG00000063583	Olfr1410	1	92607839	92608847	1	0.346517	-0.0143841	-1.01002	0.0325126	-0.442417	0.658188	NA
ENSMUSG00000061616	Olfr12	1	92619881	92620936	1	0.232567	0.0178811	1.01247	0.0246555	0.72524	0.468305	NA
ENSMUSG00000073616	Myeov2	1	92637145	92641985	-1	920.117	-0.0168497	-1.01175	0.128835	-0.130785	0.895945	0.99985
ENSMUSG00000044055	Otos	1	92644218	92648841	-1	1.91517	-0.0572062	-1.04045	0.0791341	-0.722901	0.469741	NA
ENSMUSG00000100546	Gm29483	1	92714234	92717202	-1	0.789293	-0.0459972	-1.0324	0.0513684	-0.895437	0.370553	NA
ENSMUSG00000099665	Gm29482	1	92759213	92760480	-1	0	NA	NA	NA	NA	NA	NA
ENSMUSG00000100781	Gm29481	1	92820958	92837896	-1	0	NA	NA	NA	NA	NA	NA
ENSMUSG00000034220	Gpc1	1	92831645	92860779	1	6444.24	-0.13628	-1.09907	0.137394	-0.991891	0.321251	0.99985
ENSMUSG00000101995	Gm29480	1	92842177	92848771	-1	0.338549	-0.0294538	-1.02063	0.028543	-1.03191	0.302114	NA
ENSMUSG00000065470	Mir149	1	92850378	92850443	1	0	NA	NA	NA	NA	NA	NA
ENSMUSG00000034212	Ankmy1	1	92870129	92902906	-1	6.61066	0.148203	1.10819	0.131823	1.12426	0.260904	NA
ENSMUSG00000047067	Dusp28	1	92906981	92908435	1	77.7334	0.132916	1.09651	0.140717	0.94456	0.344884	0.99985
ENSMUSG00000097251	5033417F24Rik	1	92908378	92910764	-1	6.47027	-0.130721	-1.09484	0.11813	-1.10658	0.268474	NA
ENSMUSG00000026269	Rnpepl1	1	92910783	92924384	1	944.723	-0.0736395	-1.05237	0.0821673	-0.896214	0.370138	0.99985
ENSMUSG00000100632	9430060I03Rik	1	92933526	92950590	-1	2.3111	-0.0342373	-1.02402	0.0872827	-0.392258	0.694868	NA
ENSMUSG00000026270	Capn10	1	92934376	92947941	1	423.176	-0.0223291	-1.0156	0.0769063	-0.290342	0.771555	0.99985
ENSMUSG00000026271	Gpr35	1	92950865	92986391	1	23.6643	-0.0262422	-1.01836	0.142192	-0.184555	0.853578	NA
ENSMUSG00000100021	Gm18697	1	92999396	93002771	-1	0	NA	NA	NA	NA	NA	NA
ENSMUSG00000045091	Aqp12	1	93006334	93012269	1	0	NA	NA	NA	NA	NA	NA
ENSMUSG00000014602	Kif1a	1	93015464	93101951	-1	6495.97	-0.0561623	-1.0397	0.119602	-0.469576	0.638658	0.99985
ENSMUSG00000101378	Gm28086	1	93122931	93124103	-1	0.24165	0.0182645	1.01274	0.0249157	0.733052	0.463526	NA
ENSMUSG00000026272	Agxt	1	93135240	93145421	1	0.540022	-0.0206514	-1.01442	0.0472525	-0.437042	0.662081	NA
ENSMUSG00000034159	2310007B03Rik	1	93151349	93160948	-1	0.430419	-0.0031596	-1.00219	0.0396589	-0.0796693	0.9365	NA
ENSMUSG00000084989	Crocc2	1	93168725	93231072	1	30.8716	-0.3416	-1.26716	0.147262	-2.31967	0.0203587	NA
ENSMUSG00000047793	Sned1	1	93235841	93301065	1	1888.77	-0.285044	-1.21845	0.145915	-1.9535	0.0507608	0.99985
ENSMUSG00000098997	Mir6901	1	93274549	93274610	1	0	NA	NA	NA	NA	NA	NA
ENSMUSG00000026273	Mterf4	1	93299211	93305915	-1	304.761	-0.0652811	-1.04629	0.1023	-0.638135	0.523386	0.99985
ENSMUSG00000101172	Gm28535	1	93305964	93317309	1	2.90491	-0.122737	-1.0888	0.0987035	-1.24349	0.213687	NA
ENSMUSG00000100351	Gm7867	1	93306694	93307239	-1	1.42882	0.0299339	1.02097	0.0700729	0.427181	0.669247	NA
ENSMUSG00000026274	Pask	1	93308770	93343482	-1	258.918	-0.0421704	-1.02966	0.122144	-0.345252	0.729905	0.99985
ENSMUSG00000026275	Ppp1r7	1	93342854	93373489	1	872.065	0.0251703	1.0176	0.0762768	0.329986	0.741411	0.99985
ENSMUSG00000098689	Mir6345	1	93352158	93352285	1	0.344063	-0.00893323	-1.00621	0.0257514	-0.346903	0.728664	NA
ENSMUSG00000064389	Gm26446	1	93363255	93363357	1	0.927253	0.0339344	1.0238	0.0395795	0.857373	0.391239	NA
ENSMUSG00000034107	Ano7	1	93373930	93404303	1	7.61191	-0.101726	-1.07306	0.126981	-0.801111	0.423068	NA
ENSMUSG00000034088	Hdlbp	1	93405940	93478815	-1	28487.2	0.149332	1.10906	0.103098	1.44845	0.147492	0.99985
ENSMUSG00000090489	Gm17415	1	93421700	93422488	1	42.6274	0.109006	1.07848	0.144583	0.753934	0.450889	0.99985
ENSMUSG00000026276	2002-09-01	1	93478964	93510260	1	12095.1	0.0735553	1.05231	0.0724545	1.01519	0.310014	0.99985
ENSMUSG00000034066	Farp2	1	93512079	93621976	1	732.535	0.159608	1.11698	0.1211	1.31798	0.187511	0.99985
ENSMUSG00000103854	Gm37250	1	93531815	93534202	1	0.302328	-0.00699436	-1.00486	0.0254496	-0.274832	0.783445	NA
ENSMUSG00000026277	Stk25	1	93619751	93658659	-1	3611.43	0.0609974	1.04319	0.0556829	1.09544	0.273323	0.99985
ENSMUSG00000100927	Gm28536	1	93635193	93636509	1	0.787027	0.00515506	1.00358	0.0554775	0.0929215	0.925966	NA
ENSMUSG00000026278	Bok	1	93685660	93695764	1	199.862	0.0471061	1.03319	0.144926	0.325036	0.745154	0.99985
ENSMUSG00000026279	Thap4	1	93701935	93754864	-1	890.187	-0.0420015	-1.02954	0.0950106	-0.442071	0.658437	0.99985
ENSMUSG00000101952	Gm10550	1	93731104	93751072	1	0.468168	-0.00412343	-1.00286	0.0399628	-0.103182	0.917819	NA
ENSMUSG00000026280	Atg4b	1	93751500	93790610	1	1645.49	0.0104466	1.00727	0.0747522	0.13975	0.888858	0.99985
ENSMUSG00000026281	Dtymk	1	93792576	93801934	-1	652.586	-0.118265	-1.08543	0.0857553	-1.3791	0.167864	0.99985
ENSMUSG00000026283	Ing5	1	93803965	93822101	1	422.424	-0.0307202	-1.02152	0.0924621	-0.332246	0.739703	0.99985
ENSMUSG00000088961	Gm22089	1	93808570	93808671	-1	0	NA	NA	NA	NA	NA	NA
ENSMUSG00000073609	D2hgdh	1	93824909	93852348	1	409.872	-0.0795039	-1.05665	0.132754	-0.598882	0.549251	0.99985
ENSMUSG00000094651	Gal3st2	1	93861306	93876494	1	11.1323	0.0155895	1.01086	0.101684	0.153313	0.878151	NA
ENSMUSG00000101660	Gm18666	1	93906244	93916768	1	0.221197	0.0173874	1.01212	0.0243162	0.715055	0.474575	NA
ENSMUSG00000093805	Gm9994	1	93918311	93942650	1	0	NA	NA	NA	NA	NA	NA
ENSMUSG00000099624	Gm7889	1	93975353	93985816	1	0.221326	-0.0212663	-1.01485	0.02432	-0.874439	0.381879	NA
ENSMUSG00000073608	Gm6086	1	93990509	94017147	1	4.00014	-0.0375254	-1.02635	0.112164	-0.334559	0.737958	NA
ENSMUSG00000034000	Neu4	1	94020451	94028334	1	0	NA	NA	NA	NA	NA	NA
ENSMUSG00000026285	Pdcd1	1	94038305	94052553	-1	0	NA	NA	NA	NA	NA	NA
ENSMUSG00000100990	Gm7891	1	94204417	94205259	1	0.693574	0.015615	1.01088	0.0432624	0.360936	0.718147	NA
ENSMUSG00000100347	Gm7895	1	94468715	94469887	-1	0	NA	NA	NA	NA	NA	NA
ENSMUSG00000077413	Gm23389	1	94615636	94615704	-1	0	NA	NA	NA	NA	NA	NA
ENSMUSG00000100518	4930440C22Rik	1	94797083	94802472	1	0	NA	NA	NA	NA	NA	NA
ENSMUSG00000089310	Gm23181	1	95039934	95040043	-1	0	NA	NA	NA	NA	NA	NA
ENSMUSG00000099592	Gm5264	1	95255963	95256810	-1	0	NA	NA	NA	NA	NA	NA
ENSMUSG00000051185	Fam174a	1	95313623	95335284	1	418.15	0.0050221	1.00349	0.0992757	0.0505875	0.959654	0.99985
ENSMUSG00000103973	BC055308	1	95328681	95331218	1	5.22544	0.0168781	1.01177	0.112703	0.149758	0.880956	NA
ENSMUSG00000081051	Gm15427	1	95498621	95499151	1	185.765	-0.00437796	-1.00304	0.118961	-0.0368017	0.970643	0.99985
ENSMUSG00000040710	St8sia4	1	95587682	95667571	-1	19.4318	-0.0905543	-1.06478	0.148919	-0.608079	0.543135	NA
ENSMUSG00000103197	Gm37642	1	95646774	95648508	-1	0	NA	NA	NA	NA	NA	NA
ENSMUSG00000100777	4930598F16Rik	1	95701184	95716518	-1	0	NA	NA	NA	NA	NA	NA
ENSMUSG00000102718	Gm37761	1	95738196	95740293	1	0	NA	NA	NA	NA	NA	NA
ENSMUSG00000095955	Gm22360	1	95832129	95832235	-1	0.114486	-0.0162859	-1.01135	0.0213848	-0.761567	0.446318	NA
ENSMUSG00000100062	1700063A18Rik	1	95990659	96021758	-1	0	NA	NA	NA	NA	NA	NA
ENSMUSG00000080345	Gm24586	1	96266853	96266941	-1	0	NA	NA	NA	NA	NA	NA
ENSMUSG00000096585	Gm22917	1	96303146	96303255	1	0	NA	NA	NA	NA	NA	NA
ENSMUSG00000102658	Gm37076	1	96313242	96315535	1	0	NA	NA	NA	NA	NA	NA
ENSMUSG00000100336	Gm29601	1	96543059	96556703	-1	0	NA	NA	NA	NA	NA	NA
ENSMUSG00000100589	4930533P14Rik	1	96612057	96662573	-1	0	NA	NA	NA	NA	NA	NA
ENSMUSG00000095610	Gm26245	1	96617099	96617205	1	0	NA	NA	NA	NA	NA	NA
ENSMUSG00000100362	Gm1833	1	96645420	96646170	1	0	NA	NA	NA	NA	NA	NA
ENSMUSG00000077255	Gm26078	1	96762031	96762158	1	0	NA	NA	NA	NA	NA	NA
ENSMUSG00000040693	Slco4c1	1	96816270	96872171	-1	0.449092	-0.00481857	-1.00335	0.0398137	-0.121028	0.903669	NA
ENSMUSG00000097814	Panct2	1	96871126	96907796	1	0.121651	0.0136642	1.00952	0.0215381	0.634418	0.525808	NA
ENSMUSG00000045463	Slco6b1	1	96906176	96997577	-1	0	NA	NA	NA	NA	NA	NA
ENSMUSG00000097480	Gm9499	1	97001820	97002783	-1	0	NA	NA	NA	NA	NA	NA
ENSMUSG00000100454	Gm28901	1	97024516	97025565	-1	0	NA	NA	NA	NA	NA	NA
ENSMUSG00000044757	Gm6430	1	97024681	97025928	1	1.82769	-0.0330504	-1.02317	0.0855074	-0.386521	0.699111	NA
ENSMUSG00000026331	Slco6c1	1	97059038	97128301	-1	0	NA	NA	NA	NA	NA	NA
ENSMUSG00000100484	Gm7133	1	97162860	97310664	1	0	NA	NA	NA	NA	NA	NA
ENSMUSG00000101348	Gm7135	1	97346475	97573015	1	0	NA	NA	NA	NA	NA	NA
ENSMUSG00000103179	Gm37171	1	97544264	97545448	-1	0	NA	NA	NA	NA	NA	NA
ENSMUSG00000044768	D1Ertd622e	1	97606318	97662074	-1	192.503	-0.0600982	-1.04254	0.143628	-0.41843	0.675633	0.99985
ENSMUSG00000040648	Ppip5k2	1	97706048	97770411	-1	1095.77	0.107444	1.07732	0.106154	1.01215	0.311465	0.99985
ENSMUSG00000026333	Gin1	1	97770172	97793709	1	96.9594	0.0888353	1.06351	0.125558	0.707522	0.479242	0.99985
ENSMUSG00000026335	Pam	1	97795114	98095646	-1	3011.83	-0.0520875	-1.03676	0.149961	-0.347339	0.728337	0.99985
ENSMUSG00000104140	Gm37140	1	97878382	97880065	-1	0.397738	-0.022358	-1.01562	0.034429	-0.649393	0.516085	NA
ENSMUSG00000089169	Gm25413	1	97936400	97936711	1	0	NA	NA	NA	NA	NA	NA
ENSMUSG00000089782	Gm3531	1	97948901	97949389	-1	4.39852	-0.0502217	-1.03542	0.109769	-0.457523	0.647295	NA
ENSMUSG00000089706	B230216N24Rik	1	98031116	98057680	-1	9.88757	-0.0119158	-1.00829	0.136889	-0.0870472	0.930634	NA
ENSMUSG00000096085	Gm24465	1	98049822	98049928	1	0	NA	NA	NA	NA	NA	NA
ENSMUSG00000100182	1810006J02Rik	1	98131456	98144655	1	0	NA	NA	NA	NA	NA	NA
ENSMUSG00000100711	Gm29461	1	98173648	98190698	1	0	NA	NA	NA	NA	NA	NA
ENSMUSG00000097608	Gm7952	1	98263523	98264506	1	0	NA	NA	NA	NA	NA	NA
ENSMUSG00000099634	Gm29462	1	98267151	98267438	1	0	NA	NA	NA	NA	NA	NA
ENSMUSG00000026336	Slco6d1	1	98421124	98516991	1	0	NA	NA	NA	NA	NA	NA
ENSMUSG00000089791	Gm3555	1	98457768	98459162	1	0.431535	0.0176142	1.01228	0.0342351	0.514508	0.606897	NA
ENSMUSG00000096193	Gm26134	1	98549451	98549560	1	0	NA	NA	NA	NA	NA	NA
ENSMUSG00000100009	Gm7967	1	98589517	98607384	1	1.3774	-0.0107388	-1.00747	0.0603336	-0.177991	0.85873	NA
ENSMUSG00000099686	Gm29460	1	98764841	98765554	1	0	NA	NA	NA	NA	NA	NA
ENSMUSG00000087804	Gm23434	1	99017364	99017463	1	0	NA	NA	NA	NA	NA	NA
ENSMUSG00000099453	Gm18248	1	99638396	99640241	-1	0	NA	NA	NA	NA	NA	NA
ENSMUSG00000067028	Cntnap5b	1	99772765	100485942	1	0.432874	-0.00333158	-1.00231	0.0396816	-0.0839577	0.93309	NA
ENSMUSG00000082431	Tdpx-ps1	1	99790429	99791025	-1	0.461261	0.0160676	1.0112	0.034413	0.466905	0.640568	NA
ENSMUSG00000104104	Gm37877	1	99847984	99850692	1	0	NA	NA	NA	NA	NA	NA
ENSMUSG00000100662	Gm19029	1	100006021	100006584	1	0	NA	NA	NA	NA	NA	NA
ENSMUSG00000087883	Gm23602	1	100252917	100253048	-1	0	NA	NA	NA	NA	NA	NA
ENSMUSG00000099835	Gm29668	1	100282329	100282643	-1	0	NA	NA	NA	NA	NA	NA
ENSMUSG00000100794	Gm29667	1	100282791	100283280	1	0.803513	0.0283175	1.01982	0.050304	0.562927	0.573484	NA
ENSMUSG00000099427	Gm18700	1	100597075	100597627	1	0	NA	NA	NA	NA	NA	NA
ENSMUSG00000099892	Gm18185	1	100643582	100644248	1	0	NA	NA	NA	NA	NA	NA
ENSMUSG00000100977	Gm29334	1	100653800	100654156	1	0	NA	NA	NA	NA	NA	NA
ENSMUSG00000077039	Gm25537	1	100861793	100861901	1	0	NA	NA	NA	NA	NA	NA
ENSMUSG00000100684	Gm20268	1	101155809	101175202	1	0	NA	NA	NA	NA	NA	NA
ENSMUSG00000100088	Gm28801	1	101371628	101372076	1	0	NA	NA	NA	NA	NA	NA
ENSMUSG00000100222	Psmb6-ps2	1	101385886	101386590	1	0	NA	NA	NA	NA	NA	NA
ENSMUSG00000100065	Gm18969	1	101753814	101754543	-1	0	NA	NA	NA	NA	NA	NA
ENSMUSG00000100349	Gm28188	1	101880506	101880741	-1	0	NA	NA	NA	NA	NA	NA
ENSMUSG00000099375	Gm28187	1	101892958	101895091	-1	0	NA	NA	NA	NA	NA	NA
ENSMUSG00000077295	Gm24122	1	102106449	102106580	-1	0	NA	NA	NA	NA	NA	NA
ENSMUSG00000099770	Gm28623	1	102161367	102161939	1	0	NA	NA	NA	NA	NA	NA
ENSMUSG00000088510	Gm23036	1	102413923	102414021	-1	0	NA	NA	NA	NA	NA	NA
ENSMUSG00000101890	Gm3116	1	102449353	102537656	1	0	NA	NA	NA	NA	NA	NA
ENSMUSG00000099989	Gm20281	1	102458656	102458922	-1	0	NA	NA	NA	NA	NA	NA
ENSMUSG00000087908	Gm22034	1	102953415	102953548	-1	0	NA	NA	NA	NA	NA	NA
ENSMUSG00000100955	Gm18728	1	103171926	103268593	1	0	NA	NA	NA	NA	NA	NA
ENSMUSG00000088594	Gm23965	1	103236626	103236767	-1	0	NA	NA	NA	NA	NA	NA
ENSMUSG00000099469	Gm29141	1	103363986	103423658	1	0	NA	NA	NA	NA	NA	NA
ENSMUSG00000102325	Gm37789	1	103724345	103727233	1	0	NA	NA	NA	NA	NA	NA
ENSMUSG00000101297	Gm18447	1	104311721	104312027	1	0	NA	NA	NA	NA	NA	NA
ENSMUSG00000100059	Gm29140	1	104470941	104471416	-1	0	NA	NA	NA	NA	NA	NA
ENSMUSG00000088161	Gm23537	1	104485957	104486286	1	0	NA	NA	NA	NA	NA	NA
ENSMUSG00000099464	Gm5260	1	104513001	104514068	1	0	NA	NA	NA	NA	NA	NA
ENSMUSG00000100935	Gm29592	1	104609524	104610883	1	0	NA	NA	NA	NA	NA	NA
ENSMUSG00000099801	Gm29011	1	104632584	104633358	-1	0	NA	NA	NA	NA	NA	NA
ENSMUSG00000050840	Cdh20	1	104768529	104995481	1	1.09119	0.0167831	1.0117	0.0601227	0.279147	0.780132	NA
ENSMUSG00000103991	Gm38031	1	104776114	104779128	1	0	NA	NA	NA	NA	NA	NA
ENSMUSG00000084704	n-R5s216	1	104880924	104881035	-1	0	NA	NA	NA	NA	NA	NA
ENSMUSG00000103060	Gm36969	1	104906523	104909331	1	0	NA	NA	NA	NA	NA	NA
ENSMUSG00000089866	Gm15699	1	104911431	104912333	-1	0	NA	NA	NA	NA	NA	NA
ENSMUSG00000099669	Gm29012	1	105116454	105127366	1	0	NA	NA	NA	NA	NA	NA
ENSMUSG00000099702	Gm29013	1	105244425	105244661	1	0	NA	NA	NA	NA	NA	NA
ENSMUSG00000047496	Rnf152	1	105276914	105356710	-1	60.803	-0.228543	-1.17165	0.149325	-1.53051	0.12589	0.99985
ENSMUSG00000099582	Gm29014	1	105321121	105321446	1	0	NA	NA	NA	NA	NA	NA
ENSMUSG00000097482	Gm17634	1	105356007	105361737	1	1.10908	-0.011608	-1.00808	0.0658688	-0.176229	0.860114	NA
ENSMUSG00000101214	Gm28403	1	105382260	105569139	-1	0.578549	-0.0112981	-1.00786	0.0350301	-0.322524	0.747056	NA
ENSMUSG00000067017	Gm3608	1	105455971	105458829	1	31.9317	-0.0597789	-1.04231	0.149383	-0.400171	0.68903	NA
ENSMUSG00000056536	Pign	1	105518422	105663677	-1	1945.93	0.127937	1.09273	0.0953531	1.34172	0.179688	0.99985
ENSMUSG00000100672	Gm28404	1	105564126	105564578	-1	0.112567	0.0134115	1.00934	0.0213367	0.628565	0.529634	NA
ENSMUSG00000101219	Gm20302	1	105574537	105574811	1	0.24165	0.0182645	1.01274	0.0249157	0.733052	0.463526	NA
ENSMUSG00000076999	Gm22426	1	105574687	105574782	1	0	NA	NA	NA	NA	NA	NA
ENSMUSG00000101656	Gm8004	1	105615742	105616358	1	0	NA	NA	NA	NA	NA	NA
ENSMUSG00000026319	2310035C23Rik	1	105663861	105755191	1	1124.21	0.103315	1.07424	0.0950937	1.08646	0.277277	0.99985
ENSMUSG00000104044	Gm37566	1	105708573	105712927	1	0	NA	NA	NA	NA	NA	NA
ENSMUSG00000101330	Gm10193	1	105764444	105764674	1	0	NA	NA	NA	NA	NA	NA
ENSMUSG00000026321	Tnfrsf11a	1	105780718	105847981	1	214.595	0.0947688	1.06789	0.149186	0.63524	0.525272	0.99985
ENSMUSG00000102690	Gm37779	1	105887633	105891012	-1	0	NA	NA	NA	NA	NA	NA
ENSMUSG00000089206	Gm26214	1	105945554	105945660	1	0	NA	NA	NA	NA	NA	NA
ENSMUSG00000099448	Gm18801	1	105955775	105956310	-1	0	NA	NA	NA	NA	NA	NA
ENSMUSG00000099843	Gm7160	1	105979350	105990282	-1	35.5311	0.166397	1.12225	0.150029	1.1091	0.267386	0.99985
ENSMUSG00000038866	Zcchc2	1	105990406	106034074	1	959.96	-0.0142814	-1.00995	0.0941193	-0.151737	0.879394	0.99985
ENSMUSG00000102501	Gm37372	1	106072584	106075894	-1	0	NA	NA	NA	NA	NA	NA
ENSMUSG00000097612	Gm26509	1	106090068	106091015	1	0.543258	0.00172102	1.00119	0.0268884	0.0640059	0.948966	NA
ENSMUSG00000101583	Gm20753	1	106152625	106171524	-1	1.19758	-0.0325558	-1.02282	0.0514913	-0.632258	0.527218	NA
ENSMUSG00000044340	Phlpp1	1	106171752	106394250	1	724.705	0.189546	1.1404	0.143322	1.32252	0.185997	0.99985
ENSMUSG00000103291	Gm38235	1	106219314	106224265	1	0	NA	NA	NA	NA	NA	NA
ENSMUSG00000100247	A530053M12Rik	1	106400178	106401987	-1	0.896709	-0.0355329	-1.02494	0.057026	-0.6231	0.533219	NA
ENSMUSG00000099604	Gm6651	1	106439600	106439870	1	0	NA	NA	NA	NA	NA	NA
ENSMUSG00000057329	Bcl2	1	106538178	106714274	-1	245.38	0.0882905	1.06311	0.123132	0.717038	0.473351	0.99985
ENSMUSG00000054006	D630008O14Rik	1	106541943	106575045	1	0	NA	NA	NA	NA	NA	NA
ENSMUSG00000098344	Mir3473f	1	106546496	106546631	-1	0	NA	NA	NA	NA	NA	NA
ENSMUSG00000103348	Gm37053	1	106604784	106606870	-1	0	NA	NA	NA	NA	NA	NA
ENSMUSG00000009905	Kdsr	1	106720459	106759727	-1	940.642	0.0220917	1.01543	0.123439	0.178968	0.857963	0.99985
ENSMUSG00000009907	Vps4b	1	106764071	106796728	-1	2072.89	0.0844782	1.0603	0.0497202	1.69907	0.0893056	0.99985
ENSMUSG00000067006	Serpinb5	1	106861173	106883348	1	2.37938	-0.0360466	-1.0253	0.08295	-0.434558	0.663883	NA
ENSMUSG00000083613	Pou2f3-rs1	1	106887852	106888897	-1	0	NA	NA	NA	NA	NA	NA
ENSMUSG00000059956	Serpinb12	1	106934449	106957080	1	0.22263	-0.00202777	-1.00141	0.024351	-0.0832724	0.933635	NA
ENSMUSG00000048775	Serpinb13	1	106980984	107001195	1	0	NA	NA	NA	NA	NA	NA
ENSMUSG00000084228	Gm8080	1	107020137	107025325	-1	0	NA	NA	NA	NA	NA	NA
ENSMUSG00000044594	Serpinb3a	1	107045587	107052303	-1	0	NA	NA	NA	NA	NA	NA
ENSMUSG00000058017	Serpinb3d	1	107078167	107083506	-1	0	NA	NA	NA	NA	NA	NA
ENSMUSG00000083884	Gm15388	1	107137844	107138569	-1	0	NA	NA	NA	NA	NA	NA
ENSMUSG00000073602	Serpinb3b	1	107153940	107278361	-1	0	NA	NA	NA	NA	NA	NA
ENSMUSG00000080729	Gm8084	1	107191475	107193557	-1	0.112032	-0.0161972	-1.01129	0.0213283	-0.759424	0.447599	NA
ENSMUSG00000081114	Gm15390	1	107253553	107254290	-1	0	NA	NA	NA	NA	NA	NA
ENSMUSG00000073601	Serpinb3c	1	107271201	107278371	-1	0.106398	0.0132304	1.00921	0.0211946	0.624231	0.532476	NA
ENSMUSG00000084189	Gm8089	1	107290341	107302354	-1	0	NA	NA	NA	NA	NA	NA
ENSMUSG00000026327	Serpinb11	1	107361198	107380475	1	0.110598	0.013354	1.0093	0.0212906	0.627226	0.530511	NA
ENSMUSG00000087210	Gm15391	1	107385200	107387412	-1	0	NA	NA	NA	NA	NA	NA
ENSMUSG00000067001	Serpinb7	1	107399655	107452689	1	3.82719	0.0614905	1.04354	0.0882031	0.697146	0.485711	NA
ENSMUSG00000089278	Gm24553	1	107440047	107440177	-1	0	NA	NA	NA	NA	NA	NA
ENSMUSG00000062345	Serpinb2	1	107511423	107535478	1	7.37389	0.0599983	1.04246	0.0900578	0.66622	0.50527	NA
ENSMUSG00000092572	Serpinb10	1	107529003	107549271	1	0	NA	NA	NA	NA	NA	NA
ENSMUSG00000102843	Serpinb10	1	107535508	107547072	1	0	NA	NA	NA	NA	NA	NA
ENSMUSG00000026315	Serpinb8	1	107590006	107610484	1	294.346	-0.175301	-1.1292	0.148664	-1.17918	0.238326	0.99985
ENSMUSG00000086161	Gm15389	1	107687008	107693514	1	0	NA	NA	NA	NA	NA	NA
ENSMUSG00000096241	Gm24267	1	107756602	107756708	-1	0	NA	NA	NA	NA	NA	NA
ENSMUSG00000077237	Gm22438	1	107892974	107893105	1	0	NA	NA	NA	NA	NA	NA
ENSMUSG00000100457	D830032E09Rik	1	107917259	108028337	1	0.243302	0.0177311	1.01237	0.0245568	0.722043	0.470268	NA
ENSMUSG00000101477	Gm18448	1	107952837	107953435	1	0.114486	-0.0162859	-1.01135	0.0213848	-0.761567	0.446318	NA
ENSMUSG00000099484	Gm28282	1	107963122	107963307	-1	0	NA	NA	NA	NA	NA	NA
ENSMUSG00000100041	Gm5702	1	108376970	108379438	-1	0	NA	NA	NA	NA	NA	NA
ENSMUSG00000104478	Gm38212	1	108417077	108419832	1	0	NA	NA	NA	NA	NA	NA
ENSMUSG00000101231	Gm28283	1	108612337	108612514	-1	0	NA	NA	NA	NA	NA	NA
ENSMUSG00000101097	Gm6679	1	108770135	108772003	1	0	NA	NA	NA	NA	NA	NA
ENSMUSG00000100831	Gm17847	1	108997634	108998760	-1	0	NA	NA	NA	NA	NA	NA
ENSMUSG00000100884	Gm28281	1	109574943	109575129	-1	0	NA	NA	NA	NA	NA	NA
ENSMUSG00000089037	Gm22159	1	109623008	109623137	-1	0	NA	NA	NA	NA	NA	NA
ENSMUSG00000084741	Gm25293	1	109804760	109805044	1	0	NA	NA	NA	NA	NA	NA
ENSMUSG00000100025	Gm8141	1	109833024	109834746	1	0	NA	NA	NA	NA	NA	NA
ENSMUSG00000026312	Cdh7	1	109982431	110140157	1	1.50452	-0.0338569	-1.02375	0.0517626	-0.65408	0.51306	NA
ENSMUSG00000100290	Gm18552	1	110410743	110411280	-1	0	NA	NA	NA	NA	NA	NA
ENSMUSG00000100758	Gm3332	1	110475603	110476530	1	0	NA	NA	NA	NA	NA	NA
ENSMUSG00000099926	Gm6693	1	110600021	110600833	1	0	NA	NA	NA	NA	NA	NA
ENSMUSG00000047216	Cdh19	1	110888326	110977584	-1	221.395	-0.618601	-1.53539	0.149428	-4.13979	3.48e-05	0.008856
ENSMUSG00000102788	Gm38255	1	110957831	110960826	-1	1.84763	-0.110769	-1.0798	0.0789193	-1.40357	0.160448	NA
ENSMUSG00000102160	Gm36944	1	110964679	110967437	-1	1.57767	-0.0740843	-1.05269	0.0563857	-1.31388	0.188885	NA
ENSMUSG00000101253	Gm29088	1	111385690	111446645	-1	0	NA	NA	NA	NA	NA	NA
ENSMUSG00000101846	Gm19927	1	111385918	111386698	1	0	NA	NA	NA	NA	NA	NA
ENSMUSG00000100555	Gm8173	1	111804934	111807775	-1	0.20237	-0.0208302	-1.01454	0.0240794	-0.865062	0.387005	NA
ENSMUSG00000102728	Gm37934	1	111833823	111834224	1	0	NA	NA	NA	NA	NA	NA
ENSMUSG00000038702	Dsel	1	111858702	111864918	-1	1627.85	-0.105132	-1.07559	0.135045	-0.778491	0.436279	0.99985
ENSMUSG00000101875	Gm6028	1	111880735	111881308	-1	0	NA	NA	NA	NA	NA	NA
ENSMUSG00000099732	Gm17752	1	112051069	112055275	-1	0	NA	NA	NA	NA	NA	NA
ENSMUSG00000101220	Gm6717	1	112137868	112138705	1	0	NA	NA	NA	NA	NA	NA
ENSMUSG00000100020	Gm19086	1	112151089	112151753	1	0	NA	NA	NA	NA	NA	NA
ENSMUSG00000101054	Gm18406	1	112404187	112404855	-1	0.106398	0.0132304	1.00921	0.0211946	0.624231	0.532476	NA
ENSMUSG00000088691	Gm22331	1	112467911	112468046	1	0	NA	NA	NA	NA	NA	NA
ENSMUSG00000099884	Gm8204	1	112873845	112875988	-1	0	NA	NA	NA	NA	NA	NA
ENSMUSG00000100304	Gm28190	1	112965542	112966931	-1	0	NA	NA	NA	NA	NA	NA
ENSMUSG00000101453	Gm28189	1	113289340	113290365	1	0	NA	NA	NA	NA	NA	NA
ENSMUSG00000102105	Gm17946	1	113565446	113565983	-1	0	NA	NA	NA	NA	NA	NA
ENSMUSG00000099943	Gm18181	1	113582771	113583506	-1	0	NA	NA	NA	NA	NA	NA
ENSMUSG00000084546	Gm24937	1	113717914	113718047	-1	0	NA	NA	NA	NA	NA	NA
ENSMUSG00000097648	9330185C12Rik	1	113891385	113964134	-1	0	NA	NA	NA	NA	NA	NA
ENSMUSG00000101687	Gm4854	1	115219190	115219763	-1	0	NA	NA	NA	NA	NA	NA
ENSMUSG00000100515	Gm17916	1	115668988	115684624	-1	0	NA	NA	NA	NA	NA	NA
ENSMUSG00000070695	Cntnap5a	1	115684756	116587323	1	1.34872	0.034093	1.02391	0.0646491	0.527355	0.597947	NA
ENSMUSG00000092948	Gm23393	1	116394342	116394413	-1	0	NA	NA	NA	NA	NA	NA
ENSMUSG00000102033	Gm28263	1	116633777	116634176	1	0	NA	NA	NA	NA	NA	NA
ENSMUSG00000094429	Gm19965	1	116802983	116823410	1	0	NA	NA	NA	NA	NA	NA
ENSMUSG00000101154	Gm17777	1	117392257	117393532	-1	0	NA	NA	NA	NA	NA	NA
ENSMUSG00000065865	Gm24030	1	117536301	117536464	1	0	NA	NA	NA	NA	NA	NA
ENSMUSG00000098815	Gm27785	1	117561230	117561339	1	0	NA	NA	NA	NA	NA	NA
ENSMUSG00000101573	Gm28361	1	117578391	117578864	1	0	NA	NA	NA	NA	NA	NA
ENSMUSG00000101373	Zfp813-ps	1	117603878	117628557	1	0	NA	NA	NA	NA	NA	NA
ENSMUSG00000099615	Gm28362	1	117662291	117678373	1	0	NA	NA	NA	NA	NA	NA
ENSMUSG00000100265	Gm28363	1	117697131	117727441	1	0	NA	NA	NA	NA	NA	NA
ENSMUSG00000100527	Gm28359	1	117741367	117768622	1	0	NA	NA	NA	NA	NA	NA
ENSMUSG00000099571	Gm18182	1	117747031	117751372	-1	0	NA	NA	NA	NA	NA	NA
ENSMUSG00000101303	B020011L13Rik	1	117781133	117803359	1	0	NA	NA	NA	NA	NA	NA
ENSMUSG00000100305	Gm28360	1	117830081	117854496	1	0	NA	NA	NA	NA	NA	NA
ENSMUSG00000099534	Gm28169	1	117842962	117843306	1	0	NA	NA	NA	NA	NA	NA
ENSMUSG00000100886	Gm7195	1	117868522	117899722	1	0	NA	NA	NA	NA	NA	NA
ENSMUSG00000101415	Gm28168	1	117928015	117949988	1	0.12	0.0136197	1.00949	0.0215028	0.633392	0.526478	NA
ENSMUSG00000100617	Gm7145	1	117965939	117986884	1	0	NA	NA	NA	NA	NA	NA
ENSMUSG00000100703	Gm28358	1	118008769	118030415	1	0	NA	NA	NA	NA	NA	NA
ENSMUSG00000100177	Gm29489	1	118030315	118046849	1	0	NA	NA	NA	NA	NA	NA
ENSMUSG00000101363	Gm29490	1	118040649	118040990	1	0	NA	NA	NA	NA	NA	NA
ENSMUSG00000101590	Gm29104	1	118064118	118064959	1	0	NA	NA	NA	NA	NA	NA
ENSMUSG00000102030	Gm29106	1	118176542	118202307	1	0.226518	-0.0220032	-1.01537	0.0247363	-0.889511	0.373729	NA
ENSMUSG00000099870	Gm7200	1	118249863	118251025	1	0	NA	NA	NA	NA	NA	NA
ENSMUSG00000026374	Tsn	1	118294778	118311739	-1	2347.49	-0.0100467	-1.00699	0.074719	-0.13446	0.893039	0.99985
ENSMUSG00000026377	Nifk	1	118321839	118333822	1	1027.79	0.0732188	1.05206	0.133373	0.548979	0.58302	0.99985
ENSMUSG00000099936	Gm28867	1	118357312	118363449	1	0	NA	NA	NA	NA	NA	NA
ENSMUSG00000064302	Clasp1	1	118389058	118612678	1	2536.74	0.0512642	1.03617	0.0827933	0.619183	0.535796	0.99985
ENSMUSG00000077257	Gm26080	1	118453355	118453485	-1	0	NA	NA	NA	NA	NA	NA
ENSMUSG00000080542	Gm22710	1	118459141	118459265	-1	0.335748	-0.0149698	-1.01043	0.032366	-0.462518	0.64371	NA
ENSMUSG00000100770	Gm28466	1	118478604	118479591	-1	0	NA	NA	NA	NA	NA	NA
ENSMUSG00000026380	Tfcp2l1	1	118627945	118685168	1	15.5202	-0.258366	-1.19612	0.140192	-1.84294	0.0653375	NA
ENSMUSG00000089601	Gm22094	1	118638288	118638404	-1	0	NA	NA	NA	NA	NA	NA
ENSMUSG00000101624	Gm28882	1	118651482	118651795	-1	0	NA	NA	NA	NA	NA	NA
ENSMUSG00000088363	Gm23497	1	118681821	118681950	1	0	NA	NA	NA	NA	NA	NA
ENSMUSG00000100040	Gm28467	1	118810136	118810453	1	0	NA	NA	NA	NA	NA	NA
ENSMUSG00000048402	Gli2	1	118834132	119053619	-1	698.403	-0.0318984	-1.02236	0.142863	-0.223279	0.823318	0.99985
ENSMUSG00000098273	Mir6346	1	118954220	118954300	1	0	NA	NA	NA	NA	NA	NA
ENSMUSG00000097408	Gm26831	1	119058469	119059848	1	0.576376	-0.0158851	-1.01107	0.0418757	-0.379338	0.704437	NA
ENSMUSG00000096939	Gm8321	1	119157586	119158565	1	0	NA	NA	NA	NA	NA	NA
ENSMUSG00000100767	Gm3508	1	119241962	119242753	-1	0	NA	NA	NA	NA	NA	NA
ENSMUSG00000099860	Gm29456	1	119305346	119326833	-1	0	NA	NA	NA	NA	NA	NA
ENSMUSG00000101179	Gm29455	1	119329200	119385581	1	0.12	0.0136197	1.00949	0.0215028	0.633392	0.526478	NA
ENSMUSG00000037035	Inhbb	1	119415465	119422248	-1	1385.76	-0.0204051	-1.01424	0.146638	-0.139152	0.88933	0.99985
ENSMUSG00000004451	Ralb	1	119470305	119504794	-1	1929.89	0.0677492	1.04808	0.0751821	0.901136	0.367516	0.99985
ENSMUSG00000101437	Gm29454	1	119499477	119499869	1	0	NA	NA	NA	NA	NA	NA
ENSMUSG00000098447	Gm27184	1	119520090	119526359	-1	2.04067	-0.1137	-1.082	0.0852956	-1.33301	0.182528	NA
ENSMUSG00000098923	Tmem185b	1	119526160	119528983	1	20.2193	-0.00670674	-1.00466	0.149621	-0.0448247	0.964247	NA
ENSMUSG00000101731	3830432H09Rik	1	119529480	119536165	-1	0.180677	-0.020309	-1.01418	0.0237883	-0.853738	0.39325	NA
ENSMUSG00000084505	Gm25322	1	119530211	119530314	1	0	NA	NA	NA	NA	NA	NA
ENSMUSG00000026383	Epb4.1l5	1	119545037	119649000	-1	124.371	0.141159	1.10279	0.122645	1.15096	0.24975	0.99985
ENSMUSG00000102687	Gm37219	1	119630744	119631669	-1	0	NA	NA	NA	NA	NA	NA
ENSMUSG00000026384	Ptpn4	1	119652467	119837613	-1	224.156	-0.0100487	-1.00699	0.110243	-0.09115	0.927373	0.99985
ENSMUSG00000091876	Gm3851	1	119787769	119788086	1	185.14	-0.00607405	-1.00422	0.114634	-0.0529863	0.957743	0.99985
ENSMUSG00000103146	Gm37745	1	119790763	119798925	-1	0.225134	0.0174516	1.01217	0.0243612	0.716367	0.473765	NA
ENSMUSG00000100436	Gm29657	1	119793520	119794229	1	0	NA	NA	NA	NA	NA	NA
ENSMUSG00000090277	Gm8338	1	119817763	119818125	1	0	NA	NA	NA	NA	NA	NA
ENSMUSG00000100042	Gm29658	1	119874781	119875010	1	0	NA	NA	NA	NA	NA	NA
ENSMUSG00000100636	Gm3551	1	119897461	119898124	1	0.110663	-0.0161469	-1.01126	0.0212961	-0.758208	0.448326	NA
ENSMUSG00000101224	Gm28209	1	119903130	119906897	1	0	NA	NA	NA	NA	NA	NA
ENSMUSG00000036975	Tmem177	1	119907890	119913208	-1	176.731	-0.0106011	-1.00738	0.116461	-0.0910273	0.927471	0.99985
ENSMUSG00000036962	Cfap221	1	119923341	119997234	-1	0.541871	0.0338436	1.02374	0.0432761	0.782038	0.434192	NA
ENSMUSG00000092245	Gm17973	1	119986795	119987314	1	0	NA	NA	NA	NA	NA	NA
ENSMUSG00000026387	Sctr	1	120006894	120063536	1	1.71881	-0.00157733	-1.00109	0.0686656	-0.0229711	0.981673	NA
ENSMUSG00000050777	Tmem37	1	120067377	120074074	-1	222.845	0.184439	1.13637	0.150149	1.22837	0.219308	0.99985
ENSMUSG00000026385	Dbi	1	120113280	120121078	-1	2319.48	-0.0849666	-1.06066	0.138553	-0.613243	0.539716	0.99985
ENSMUSG00000026388	3110009E18Rik	1	120121187	120188189	1	25.3281	0.018964	1.01323	0.149986	0.126438	0.899385	NA
ENSMUSG00000026389	Steap3	1	120190757	120272705	-1	1365.4	-0.139641	-1.10163	0.149768	-0.932384	0.351138	0.99985
ENSMUSG00000036907	C1ql2	1	120340582	120343174	1	1.0102	-0.0620279	-1.04393	0.0534131	-1.16129	0.245526	NA
ENSMUSG00000101275	1700012E03Rik	1	120435805	120438455	1	0.110598	0.013354	1.0093	0.0212906	0.627226	0.530511	NA
ENSMUSG00000026390	Marco	1	120474538	120505024	-1	0.85551	-0.0717704	-1.05101	0.0604415	-1.18744	0.235056	NA
ENSMUSG00000058665	En1	1	120602418	120607992	1	507.771	-0.0379814	-1.02668	0.149851	-0.253461	0.799912	0.99985
ENSMUSG00000099957	2610027F03Rik	1	120688622	120690403	1	2.37259	-0.0058194	-1.00404	0.0720589	-0.0807589	0.935634	NA
ENSMUSG00000101386	Gm29346	1	120758443	120763565	1	0.790756	-0.0454721	-1.03202	0.051358	-0.885394	0.375944	NA
ENSMUSG00000101922	Gm29345	1	120816500	120836997	1	0	NA	NA	NA	NA	NA	NA
ENSMUSG00000100761	Gm29344	1	120825247	120825456	-1	0	NA	NA	NA	NA	NA	NA
ENSMUSG00000099336	Gm29348	1	120847989	120857486	-1	0.112032	-0.0161972	-1.01129	0.0213283	-0.759424	0.447599	NA
ENSMUSG00000100979	Gm29347	1	120856674	120858010	1	0	NA	NA	NA	NA	NA	NA
ENSMUSG00000102360	Gm37043	1	120868996	120872100	1	0.318388	0.00991712	1.0069	0.0317899	0.311958	0.755072	NA
ENSMUSG00000097881	Celrr	1	121087405	121178441	1	0.423631	-0.0324154	-1.02272	0.0410962	-0.788769	0.430247	NA
ENSMUSG00000101700	Gm29359	1	121224276	121227526	1	0	NA	NA	NA	NA	NA	NA
ENSMUSG00000104332	Gm38283	1	121300137	121300831	-1	0	NA	NA	NA	NA	NA	NA
ENSMUSG00000003721	Insig2	1	121304353	121332589	-1	1115.52	0.0393992	1.02769	0.123142	0.319949	0.749007	0.99985
ENSMUSG00000104253	Gm37174	1	121328092	121331149	1	8.97463	-0.0618643	-1.04381	0.132684	-0.466253	0.641034	NA
ENSMUSG00000101791	2210011K15Rik	1	121355116	121359900	-1	3.57979	-0.0315429	-1.0221	0.103169	-0.305741	0.759802	NA
ENSMUSG00000026339	Ccdc93	1	121431049	121506460	1	1514.1	0.0213909	1.01494	0.0963829	0.221937	0.824363	0.99985
ENSMUSG00000085857	Gm15392	1	121489296	121493203	-1	0	NA	NA	NA	NA	NA	NA
ENSMUSG00000083582	Gm15393	1	121507585	121507803	-1	0	NA	NA	NA	NA	NA	NA
ENSMUSG00000050534	Htr5b	1	121509842	121528465	-1	1.68082	0.0325455	1.02282	0.064441	0.505043	0.613529	NA
ENSMUSG00000081130	Gm8217	1	121520583	121521047	1	0	NA	NA	NA	NA	NA	NA
ENSMUSG00000001674	Ddx18	1	121553835	121567989	-1	1288.12	0.0557385	1.03939	0.110281	0.505421	0.613263	0.99985
ENSMUSG00000102006	Gm28591	1	121645667	121645849	-1	0	NA	NA	NA	NA	NA	NA
ENSMUSG00000102488	Gm37920	1	121706515	121707263	1	0	NA	NA	NA	NA	NA	NA
ENSMUSG00000083584	Gm15394	1	121969217	121970524	-1	0	NA	NA	NA	NA	NA	NA
ENSMUSG00000100913	Gm8392	1	122190221	122191055	1	0	NA	NA	NA	NA	NA	NA
ENSMUSG00000080410	Gm26472	1	122201459	122201541	1	0	NA	NA	NA	NA	NA	NA
ENSMUSG00000099960	Gm28590	1	122205145	122252180	1	0	NA	NA	NA	NA	NA	NA
ENSMUSG00000089274	Gm24547	1	122510549	122510697	1	0	NA	NA	NA	NA	NA	NA
ENSMUSG00000103263	Gm36982	1	122521749	122522876	1	0	NA	NA	NA	NA	NA	NA
ENSMUSG00000089190	Gm25771	1	122553173	122553316	1	0	NA	NA	NA	NA	NA	NA
ENSMUSG00000099451	Gm29192	1	122810306	122810682	1	0	NA	NA	NA	NA	NA	NA
ENSMUSG00000104180	Gm37970	1	122866042	122867773	1	0	NA	NA	NA	NA	NA	NA
ENSMUSG00000100762	Gm8403	1	123147920	123149217	-1	0	NA	NA	NA	NA	NA	NA
ENSMUSG00000100405	Gm28911	1	123205149	123205265	1	0	NA	NA	NA	NA	NA	NA
ENSMUSG00000100525	Gm20058	1	123274139	123276771	1	0	NA	NA	NA	NA	NA	NA
ENSMUSG00000101495	Gm28912	1	123287574	123287807	1	0	NA	NA	NA	NA	NA	NA
ENSMUSG00000036815	Dpp10	1	123321471	124045559	-1	1.52333	-0.0743438	-1.05288	0.0575766	-1.29121	0.196629	NA
ENSMUSG00000102801	Gm37478	1	123363740	123367234	-1	0	NA	NA	NA	NA	NA	NA
ENSMUSG00000102681	Gm37221	1	123371172	123374178	-1	0	NA	NA	NA	NA	NA	NA
ENSMUSG00000077472	Gm24791	1	123389801	123389931	-1	0	NA	NA	NA	NA	NA	NA
ENSMUSG00000104410	Gm37066	1	123391111	123393171	-1	0	NA	NA	NA	NA	NA	NA
ENSMUSG00000102521	Gm37781	1	123457234	123460451	-1	0.112567	0.0134115	1.00934	0.0213367	0.628565	0.529634	NA
ENSMUSG00000104205	Gm37396	1	123468450	123469944	-1	0	NA	NA	NA	NA	NA	NA
ENSMUSG00000102902	Gm38263	1	123559383	123562441	-1	0	NA	NA	NA	NA	NA	NA
ENSMUSG00000101985	Gm28929	1	123756558	123757750	1	0	NA	NA	NA	NA	NA	NA
ENSMUSG00000101994	Gm18875	1	123804540	123805421	-1	0	NA	NA	NA	NA	NA	NA
ENSMUSG00000102940	Gm37551	1	123827299	123830159	-1	0.110598	0.013354	1.0093	0.0212906	0.627226	0.530511	NA
ENSMUSG00000103914	Gm38073	1	124375578	124379242	-1	0	NA	NA	NA	NA	NA	NA
ENSMUSG00000065340	Gm25578	1	124490856	124490959	1	0	NA	NA	NA	NA	NA	NA
ENSMUSG00000100851	Gm28928	1	124505757	124846039	-1	0	NA	NA	NA	NA	NA	NA
ENSMUSG00000101006	Gm28299	1	124615191	124615596	-1	0	NA	NA	NA	NA	NA	NA
ENSMUSG00000102240	Gm37717	1	124824702	124827728	-1	0	NA	NA	NA	NA	NA	NA
ENSMUSG00000099574	1700121L03Rik	1	125190282	125197455	-1	0	NA	NA	NA	NA	NA	NA
ENSMUSG00000026341	Actr3	1	125392905	125435727	-1	8709.93	0.0739055	1.05256	0.11806	0.626001	0.531314	0.99985
ENSMUSG00000102063	Gm28706	1	125444567	125447398	1	0	NA	NA	NA	NA	NA	NA
ENSMUSG00000026342	Slc35f5	1	125560595	125595820	1	2089.62	-0.0878432	-1.06278	0.106125	-0.827732	0.407822	0.99985
ENSMUSG00000101015	Gm18444	1	125667988	125668616	-1	0	NA	NA	NA	NA	NA	NA
ENSMUSG00000026343	Gpr39	1	125676995	125873862	1	99.5043	0.0618472	1.0438	0.146436	0.422349	0.67277	0.99985
ENSMUSG00000026344	Lypd1	1	125867622	125913101	-1	24.6089	-0.260261	-1.1977	0.106816	-2.43653	0.0148291	NA
ENSMUSG00000049690	Nckap5	1	125913620	126830799	-1	73.6597	-0.362636	-1.28577	0.141621	-2.56061	0.010449	0.711751
ENSMUSG00000104519	Gm37161	1	125919266	125921962	-1	0.510241	0.00905798	1.0063	0.0413157	0.219238	0.826464	NA
ENSMUSG00000102723	Gm37936	1	126070140	126071461	-1	0	NA	NA	NA	NA	NA	NA
ENSMUSG00000103824	Gm38177	1	126323635	126324674	-1	0	NA	NA	NA	NA	NA	NA
ENSMUSG00000101600	4930599A14Rik	1	126872203	126876615	-1	0	NA	NA	NA	NA	NA	NA
ENSMUSG00000101385	Gm5261	1	127049984	127050696	-1	0	NA	NA	NA	NA	NA	NA
ENSMUSG00000036155	Mgat5	1	127205015	127488336	1	1025.27	0.0376803	1.02646	0.132769	0.283803	0.776562	0.99985
[truncated: 41,630 more rows]
